# Supplementary material for: {2,2′-[1,1′-(3-Aza­pentane-1,5-diyl­dinitrilo)diethyl­idyne]diphenolato}(piperidine)cobalt(III) tetra­phenyl­borate
Source: Acta Crystallogr Sect E Struct Rep Online. 2008 Feb 15;64(Pt 3):m479–80. doi: 10.1107/S1600536808003875 (PMC2960776; doi:10.1107/S1600536808003875)
Supplement: Supplementary file 1 [file e-64-0m479-sup1.cif]

##############################################################################
###                                                                        ###
###        Electronic paper (Acta Crystallographica Section E)             ###
###                                                                        ###
##############################################################################
#                                                                            #
# This CIF contains the data in a paper accepted for publication in Acta     #
# Crystallographica Section E. It conforms to the requirements of Notes      #
# for Authors for Section E, and has been peer reviewed under the auspices   #
# of the IUCr Commission on Journals.                                        #
#                                                                            #
# Full details of the Crystallographic Information File format               #
# are given in the paper "The Crystallographic Information File (CIF):       #
# a New Standard Archive File for Crystallography" by S. R. Hall, F. H.      #
# Allen and I. D. Brown [Acta Cryst. (1991), A47, 655-685].                  #
#                                                                            #
# The current version of the core CIF dictionary is obtainable from          #
# ftp://ftp.iucr.org/pub/cif_core.dic. The current version number is 2.1.    #
#                                                                            #
# Software is freely available for graphical display of the structure(s) in  #
# this CIF.  For information consult the CIF home page http://www.iucr.org/  #
# cif/home.html                                                              #
#                                                                            #
##############################################################################
                                             
data_global
_audit_creation_method     'SHELXL-97 and Stoe X-Red'
_journal_date_recd_electronic     2007-12-29
_journal_date_accepted     2008-02-05
_journal_name_full     'Acta Crystallographica, Section E'
_journal_year     2008
_journal_volume     64
_journal_issue      3
_journal_page_first     m479
_journal_page_last     m480
_journal_paper_category     QM
_journal_coeditor_code     CI2550
_publ_contact_author_name     'Kurt J. Schenk'
_publ_contact_author_address
;
Laboratoire de Cristallographie
\'Ecole Polytechnique F\'ed\'erale de Lausanne
BSP-521 Dorigny
CH-1015 Lausanne
Switzerland
;
_publ_contact_author_email     kurt.schenk@epfl.ch
_publ_contact_author_fax     '+41 21 693 0504'
_publ_contact_author_phone     '+41 21 693 0635'
_publ_section_title
;\
{2,2'-[1,1'-(3-Azapentane-1,5-diyldinitrilo)diethylidyne]diphenolato}\
(piperidine)cobalt(III) tetraphenylborate
;
loop_
    _publ_author_name
    _publ_author_footnote
    _publ_author_address
    'Soraia Meghdadi' .
;
Department of Chemistry
Isfahan University of Technology
Isfahan 84156-83111
Iran
;
    'Schenk, Kurt J.' .
;
Laboratoire de Cristallographie
\'Ecole Polytechnique F\'ed\'erale de Lausanne
Le Cubotron-521, Dorigny
CH-1015 Lausanne
Switzerland
;
    'Mehdi Amirnasr' .
;
Department of Chemistry
Isfahan University of Technology
Isfahan 84156-83111
Iran
;
    'Farzaneh Fadaee' .
;
Department of Chemistry
Isfahan University of Technology
Isfahan 84156-83111
Iran
;
data_I
_audit_creation_method     SHELXL-97
_chemical_name_systematic
;
{2,2'-[1,1'-(3-Azapentane-1,5-
diyldinitrilo)diethylidyne]diphenolato}(piperidine)cobalt(III)
tetraphenylborate
;
_chemical_name_common     ?
_chemical_formula_moiety     'C25 H34 Co N4 O2, C24 H20 B'
_chemical_formula_sum     'C49 H54 B Co N4 O2'
_chemical_formula_iupac     '[Co (C20 H23 N3 O2) (C5 H11 N)] (C24 H20 B)'
_chemical_formula_weight     800.70
_chemical_melting_point     ?
_symmetry_cell_setting     triclinic
_symmetry_space_group_name_H-M     'P -1'
_symmetry_space_group_name_hall     '-P 1'
loop_
    _symmetry_equiv_pos_as_xyz
    'x, y, z'
    '-x, -y, -z'
_cell_length_a     11.1188(7)
_cell_length_b     16.8783(10)
_cell_length_c     23.3398(13)
_cell_angle_alpha     91.222(5)
_cell_angle_beta     96.054(5)
_cell_angle_gamma     100.914(5)
_cell_volume     4273.1(4)
_cell_formula_units_Z     4
_cell_measurement_reflns_used     20476
_cell_measurement_theta_min     1.75
_cell_measurement_theta_max     29.6
_cell_measurement_temperature     293(2)
_exptl_crystal_description     Prism
_exptl_crystal_colour     green
_exptl_crystal_size_max     0.30
_exptl_crystal_size_mid     0.13
_exptl_crystal_size_min     0.11
_exptl_crystal_density_diffrn     1.245
_exptl_crystal_density_method     'not measured'
_exptl_crystal_F_000     1696
loop_
    _exptl_crystal_face_index_h
    _exptl_crystal_face_index_k
    _exptl_crystal_face_index_l
    _exptl_crystal_face_perp_dist
    0 0 -1 0.0770
    0 0 1 0.0530
    0 1 0 0.0630
    0 -1 0 0.0500
    -1 0 -1 0.1500
    7 0 -1 0.1540
_exptl_absorpt_coefficient_mu     0.445
_exptl_absorpt_correction_type     integration
_exptl_absorpt_process_details     '(X-RED32; Stoe & Cie, 2005)'
_exptl_absorpt_correction_T_min     0.8783
_exptl_absorpt_correction_T_max     0.9534
_exptl_special_details
;
 ?
;
_diffrn_ambient_temperature     293(2)
_diffrn_radiation_type     'Mo K\a'
_diffrn_radiation_wavelength     0.71073
_diffrn_radiation_monochromator     'plane graphite'
_diffrn_measurement_device_type     'Stoe IPDS2'
_diffrn_measurement_device     '2-circle goniometer'
_diffrn_measurement_method     'rotation'
_diffrn_detector_area_resol_mean     6.67
_diffrn_reflns_number     43249
_diffrn_reflns_av_R_equivalents     0.0362
_diffrn_reflns_av_sigmaI/netI     0.0562
_diffrn_reflns_theta_min     1.88
_diffrn_reflns_theta_max     29.60
_diffrn_reflns_theta_full     29.60
_diffrn_measured_fraction_theta_max     0.913
_diffrn_measured_fraction_theta_full     0.913
_diffrn_reflns_limit_h_min     -14
_diffrn_reflns_limit_h_max     15
_diffrn_reflns_limit_k_min     -23
_diffrn_reflns_limit_k_max     23
_diffrn_reflns_limit_l_min     -32
_diffrn_reflns_limit_l_max     28
_diffrn_standards_number     0
_diffrn_standards_interval_count     ?
_diffrn_standards_interval_time     ?
_diffrn_standards_decay_%     ?
_refine_special_details
;
 Refinement of F^2^ against ALL reflections.  The weighted R-factor wR and
 goodness of fit S are based on F^2^, conventional R-factors R are based
 on F, with F set to zero for negative F^2^. The threshold expression of
 F^2^ > 2sigma(F^2^) is used only for calculating R-factors(gt) etc. and is
 not relevant to the choice of reflections for refinement.  R-factors based
 on F^2^ are statistically about twice as large as those based on F, and R-
 factors based on ALL data will be even larger.
;
_reflns_number_total     22000
_reflns_number_gt     11758
_reflns_threshold_expression     I>2\s(I)
_refine_ls_structure_factor_coef     Fsqd
_refine_ls_matrix_type     full
_refine_ls_R_factor_all     0.0946
_refine_ls_R_factor_gt     0.0429
_refine_ls_wR_factor_gt     0.1009
_refine_ls_wR_factor_ref     0.1191
_refine_ls_goodness_of_fit_ref     0.929
_refine_ls_restrained_S_all     0.929
_refine_ls_number_reflns     22000
_refine_ls_number_parameters     1032
_refine_ls_number_restraints     0
_refine_ls_hydrogen_treatment     constr
_refine_ls_weighting_scheme     calc
_refine_ls_weighting_details
                 'calc w=1/[\s^2^(Fo^2^)+(0.0558P)^2^] where P=(Fo^2^+2Fc^2^)/3'
_atom_sites_solution_hydrogens     geom
_atom_sites_solution_primary     direct
_atom_sites_solution_secondary     difmap
_refine_ls_shift/su_max     0.027
_refine_ls_shift/su_mean     0.002
_refine_diff_density_max     0.328
_refine_diff_density_min     -0.410
_refine_ls_extinction_method     'SHELXL97 (Sheldrick, 2008)'
_refine_ls_extinction_coef     0.00168(18)
_refine_ls_extinction_expression
                                  'Fc^*^=kFc[1+0.001xFc^2^\l^3^/sin(2\q)]^-1/4^'
loop_
    _atom_type_symbol
    _atom_type_description
    _atom_type_scat_dispersion_real
    _atom_type_scat_dispersion_imag
    _atom_type_scat_source
    'C' 'C' 0.0033 0.0016
                         'International Tables Vol C Tables 4.2.6.8 and 6.1.1.4'
    'H' 'H' 0.0000 0.0000
                         'International Tables Vol C Tables 4.2.6.8 and 6.1.1.4'
    'N' 'N' 0.0061 0.0033
                         'International Tables Vol C Tables 4.2.6.8 and 6.1.1.4'
    'O' 'O' 0.0106 0.0060
                         'International Tables Vol C Tables 4.2.6.8 and 6.1.1.4'
    'Co' 'Co' 0.3494 0.9721
                         'International Tables Vol C Tables 4.2.6.8 and 6.1.1.4'
    'B' 'B' 0.0013 0.0007
                         'International Tables Vol C Tables 4.2.6.8 and 6.1.1.4'
_computing_data_collection     'X-AREA (Stoe & Cie, 2006)'
_computing_cell_refinement     'X-AREA (Stoe & Cie, 2006)'
_computing_data_reduction     'X-RED32 (Stoe & Cie, 2005)'
_computing_structure_solution     'DIRDIF96 (Beurskens <i>et al.</i>,  1996)'
_computing_structure_refinement     'SHELXL97 (Sheldrick, 2008)'
_computing_molecular_graphics
              'SHELXTL (Sheldrick, 2008) and <i>CrystalMaker</i> (Palmer, 2007)'
_computing_publication_material
                             'SHELXTL (Sheldrick, 2008) and PLATON (Spek, 2003)'
loop_
    _atom_site_type_symbol
    _atom_site_label
    _atom_site_fract_x
    _atom_site_fract_y
    _atom_site_fract_z
    _atom_site_U_iso_or_equiv
    _atom_site_adp_type
    _atom_site_calc_flag
    _atom_site_refinement_flags
    _atom_site_occupancy
    _atom_site_disorder_assembly
    _atom_site_disorder_group
    Co Co1 0.03516(2) 0.219640(15) 0.197172(12) 0.03749(8) Uani d . 1 . .
    O O11 -0.01627(13) 0.12993(8) 0.14649(7) 0.0438(3) Uani d . 1 . .
    O O21 0.19796(13) 0.20517(8) 0.19338(6) 0.0427(3) Uani d . 1 . .
    N N3 0.07829(17) 0.31455(10) 0.25161(8) 0.0466(4) Uani d . 1 . .
    H H3 0.1475 0.3107 0.2751 0.056 Uiso calc R 1 . .
    N N4 0.03413(16) 0.13725(10) 0.25841(8) 0.0447(4) Uani d . 1 . .
    H H4 0.0572 0.0961 0.2392 0.054 Uiso calc R 1 . .
    N N11 -0.13195(17) 0.23359(11) 0.20053(8) 0.0466(4) Uani d . 1 . .
    N N21 0.06242(17) 0.29650(10) 0.13893(8) 0.0465(4) Uani d . 1 . .
    C C11 -0.1080(2) 0.12555(12) 0.10570(10) 0.0422(5) Uani d . 1 . .
    C C12 -0.1029(3) 0.08125(14) 0.05463(11) 0.0573(6) Uani d . 1 . .
    H H12 -0.0341 0.0585 0.0506 0.069 Uiso calc R 1 . .
    C C13 -0.1966(3) 0.07100(17) 0.01094(13) 0.0723(8) Uani d . 1 . .
    H H13 -0.1910 0.0414 -0.0224 0.087 Uiso calc R 1 . .
    C C14 -0.2998(3) 0.10411(19) 0.01560(14) 0.0762(8) Uani d . 1 . .
    H H14 -0.3635 0.0968 -0.0144 0.091 Uiso calc R 1 . .
    C C15 -0.3074(2) 0.14765(16) 0.06468(13) 0.0629(7) Uani d . 1 . .
    H H15 -0.3772 0.1697 0.0676 0.075 Uiso calc R 1 . .
    C C16 -0.2129(2) 0.16020(13) 0.11089(10) 0.0475(5) Uani d . 1 . .
    C C17 -0.2249(2) 0.20767(14) 0.16245(11) 0.0504(5) Uani d . 1 . .
    C C18 -0.3493(2) 0.2266(2) 0.17064(16) 0.0852(10) Uani d . 1 . .
    H H18A -0.3593 0.2276 0.2110 0.128 Uiso calc R 1 . .
    H H18B -0.4128 0.1859 0.1506 0.128 Uiso calc R 1 . .
    H H18C -0.3552 0.2783 0.1555 0.128 Uiso calc R 1 . .
    C C19 -0.1470(2) 0.28695(16) 0.24924(12) 0.0603(7) Uani d . 1 . .
    H H19B -0.2091 0.2589 0.2718 0.072 Uiso calc R 1 . .
    H H19A -0.1743 0.3347 0.2346 0.072 Uiso calc R 1 . .
    C C110 -0.0258(2) 0.31131(15) 0.28686(11) 0.0573(6) Uani d . 1 . .
    H H11A -0.0216 0.3639 0.3054 0.069 Uiso calc R 1 . .
    H H11B -0.0200 0.2726 0.3167 0.069 Uiso calc R 1 . .
    C C21 0.22754(19) 0.18656(12) 0.14211(10) 0.0428(5) Uani d . 1 . .
    C C22 0.3042(2) 0.13029(15) 0.13846(12) 0.0563(6) Uani d . 1 . .
    H H22 0.3326 0.1069 0.1717 0.068 Uiso calc R 1 . .
    C C23 0.3379(3) 0.10928(18) 0.08594(15) 0.0726(8) Uani d . 1 . .
    H H23 0.3887 0.0716 0.0841 0.087 Uiso calc R 1 . .
    C C24 0.2979(3) 0.1430(2) 0.03640(15) 0.0811(9) Uani d . 1 . .
    H H24 0.3202 0.1274 0.0012 0.097 Uiso calc R 1 . .
    C C25 0.2250(3) 0.19957(17) 0.03875(12) 0.0670(7) Uani d . 1 . .
    H H25 0.1997 0.2231 0.0051 0.080 Uiso calc R 1 . .
    C C26 0.1879(2) 0.22264(13) 0.09135(10) 0.0490(5) Uani d . 1 . .
    C C27 0.1231(2) 0.28984(14) 0.09549(11) 0.0518(6) Uani d . 1 . .
    C C28 0.1378(4) 0.35382(19) 0.05150(14) 0.0873(10) Uani d . 1 . .
    H H28A 0.0613 0.3720 0.0431 0.131 Uiso calc R 1 . .
    H H28B 0.1604 0.3318 0.0168 0.131 Uiso calc R 1 . .
    H H28C 0.2010 0.3985 0.0665 0.131 Uiso calc R 1 . .
    C C29 0.0356(3) 0.37407(13) 0.15872(12) 0.0596(7) Uani d . 1 . .
    H H29A -0.0522 0.3705 0.1597 0.072 Uiso calc R 1 . .
    H H29B 0.0654 0.4168 0.1336 0.072 Uiso calc R 1 . .
    C C210 0.1035(2) 0.38914(13) 0.21831(12) 0.0572(6) Uani d . 1 . .
    H H21A 0.1913 0.4046 0.2158 0.069 Uiso calc R 1 . .
    H H21B 0.0769 0.4330 0.2379 0.069 Uiso calc R 1 . .
    C C41 -0.0832(2) 0.09646(16) 0.27676(13) 0.0630(7) Uani d . 1 . .
    H H41A -0.1428 0.0815 0.2430 0.076 Uiso calc R 1 . .
    H H41B -0.1142 0.1337 0.3010 0.076 Uiso calc R 1 . .
    C C42 -0.0712(3) 0.02150(18) 0.30976(14) 0.0778(9) Uani d . 1 . .
    H H42A -0.1493 -0.0005 0.3236 0.093 Uiso calc R 1 . .
    H H42B -0.0515 -0.0190 0.2840 0.093 Uiso calc R 1 . .
    C C43 0.0268(3) 0.0396(2) 0.35967(15) 0.0901(10) Uani d . 1 . .
    H H43A 0.0368 -0.0102 0.3779 0.108 Uiso calc R 1 . .
    H H43B 0.0023 0.0747 0.3879 0.108 Uiso calc R 1 . .
    C C44 0.1480(3) 0.08016(17) 0.33991(14) 0.0742(8) Uani d . 1 . .
    H H44B 0.2089 0.0951 0.3731 0.089 Uiso calc R 1 . .
    H H44A 0.1773 0.0426 0.3152 0.089 Uiso calc R 1 . .
    C C45 0.1328(2) 0.15452(15) 0.30733(12) 0.0587(6) Uani d . 1 . .
    H H45A 0.1137 0.1945 0.3336 0.070 Uiso calc R 1 . .
    H H45B 0.2100 0.1772 0.2929 0.070 Uiso calc R 1 . .
    Co Co2 0.57353(3) 0.773334(16) 0.298320(13) 0.03930(8) Uani d . 1 . .
    N N7 0.52384(17) 0.67418(11) 0.24852(9) 0.0492(5) Uani d . 1 . .
    H H7 0.4541 0.6774 0.2252 0.059 Uiso calc R 1 . .
    N N8 0.57452(17) 0.84923(11) 0.23202(8) 0.0473(4) Uani d . 1 . .
    H H8 0.5582 0.8940 0.2497 0.057 Uiso calc R 1 . .
    N N51 0.73755(17) 0.75432(11) 0.29545(9) 0.0480(4) Uani d . 1 . .
    N N61 0.54512(17) 0.70276(11) 0.36038(9) 0.0489(4) Uani d . 1 . .
    O O61 0.41327(13) 0.79323(9) 0.30228(7) 0.0448(3) Uani d . 1 . .
    O O51 0.63365(14) 0.86782(8) 0.34407(7) 0.0452(3) Uani d . 1 . .
    C C51 0.7240(2) 0.87176(12) 0.38581(10) 0.0419(5) Uani d . 1 . .
    C C52 0.7243(3) 0.92242(14) 0.43431(11) 0.0555(6) Uani d . 1 . .
    H H52 0.6595 0.9496 0.4365 0.067 Uiso calc R 1 . .
    C C53 0.8174(3) 0.93252(16) 0.47812(12) 0.0659(7) Uani d . 1 . .
    H H53 0.8160 0.9670 0.5096 0.079 Uiso calc R 1 . .
    C C54 0.9143(3) 0.89204(17) 0.47644(12) 0.0658(7) Uani d . 1 . .
    H H54 0.9769 0.8984 0.5069 0.079 Uiso calc R 1 . .
    C C55 0.9171(2) 0.84263(15) 0.42965(12) 0.0580(6) Uani d . 1 . .
    H H55 0.9826 0.8158 0.4285 0.070 Uiso calc R 1 . .
    C C56 0.8233(2) 0.83143(13) 0.38309(10) 0.0461(5) Uani d . 1 . .
    C C57 0.8324(2) 0.78085(14) 0.33280(11) 0.0509(6) Uani d . 1 . .
    C C58 0.9549(2) 0.7592(2) 0.32530(16) 0.0855(10) Uani d . 1 . .
    H H58A 0.9642 0.7556 0.2850 0.128 Uiso calc R 1 . .
    H H58B 0.9590 0.7081 0.3419 0.128 Uiso calc R 1 . .
    H H58C 1.0197 0.8000 0.3443 0.128 Uiso calc R 1 . .
    C C59 0.7488(2) 0.69713(17) 0.24871(13) 0.0643(7) Uani d . 1 . .
    H H59A 0.7749 0.6499 0.2649 0.077 Uiso calc R 1 . .
    H H59B 0.8104 0.7223 0.2248 0.077 Uiso calc R 1 . .
    C C510 0.6256(2) 0.67211(15) 0.21238(12) 0.0588(6) Uani d . 1 . .
    H H51A 0.6200 0.7085 0.1810 0.071 Uiso calc R 1 . .
    H H51B 0.6185 0.6180 0.1959 0.071 Uiso calc R 1 . .
    C C61 0.3910(2) 0.81917(15) 0.35295(11) 0.0509(6) Uani d . 1 . .
    C C62 0.3228(3) 0.88015(19) 0.35462(14) 0.0768(9) Uani d . 1 . .
    H H62 0.2935 0.9007 0.3204 0.092 Uiso calc R 1 . .
    C C63 0.2986(4) 0.9101(3) 0.40639(17) 0.1161(16) Uani d . 1 . .
    H H63 0.2528 0.9508 0.4067 0.139 Uiso calc R 1 . .
    C C64 0.3405(5) 0.8813(3) 0.45736(16) 0.1207(16) Uani d . 1 . .
    H H64 0.3258 0.9037 0.4921 0.145 Uiso calc R 1 . .
    C C65 0.4042(3) 0.8194(2) 0.45728(14) 0.0861(10) Uani d . 1 . .
    H H65 0.4304 0.7989 0.4921 0.103 Uiso calc R 1 . .
    C C66 0.4304(2) 0.78668(16) 0.40525(11) 0.0558(6) Uani d . 1 . .
    C C67 0.4856(2) 0.71562(15) 0.40341(11) 0.0536(6) Uani d . 1 . .
    C C68 0.4633(3) 0.65494(19) 0.44956(14) 0.0817(9) Uani d . 1 . .
    H H68A 0.5351 0.6316 0.4580 0.123 Uiso calc R 1 . .
    H H68B 0.3940 0.6132 0.4362 0.123 Uiso calc R 1 . .
    H H68C 0.4465 0.6815 0.4838 0.123 Uiso calc R 1 . .
    C C69 0.5671(3) 0.62214(14) 0.34420(13) 0.0634(7) Uani d . 1 . .
    H H69A 0.5358 0.5826 0.3712 0.076 Uiso calc R 1 . .
    H H69B 0.6544 0.6232 0.3433 0.076 Uiso calc R 1 . .
    C C610 0.4980(2) 0.60292(13) 0.28493(13) 0.0612(7) Uani d . 1 . .
    H H61A 0.5232 0.5571 0.2672 0.073 Uiso calc R 1 . .
    H H61B 0.4102 0.5888 0.2879 0.073 Uiso calc R 1 . .
    C C81 0.6899(2) 0.88312(17) 0.20845(13) 0.0676(7) Uani d . 1 . .
    H H81A 0.7136 0.8417 0.1850 0.081 Uiso calc R 1 . .
    H H81B 0.7546 0.8994 0.2400 0.081 Uiso calc R 1 . .
    C C82 0.6781(3) 0.9555(2) 0.17201(16) 0.0869(10) Uani d . 1 . .
    H H82A 0.6665 0.9997 0.1967 0.104 Uiso calc R 1 . .
    H H82B 0.7540 0.9727 0.1549 0.104 Uiso calc R 1 . .
    C C83 0.5728(3) 0.9370(2) 0.12519(15) 0.0898(10) Uani d . 1 . .
    H H83 0.5888 0.8977 0.0975 0.108 Uiso calc R 1 . .
    H H83B 0.5642 0.9858 0.1052 0.108 Uiso calc R 1 . .
    C C85 0.4690(2) 0.83100(16) 0.18587(11) 0.0587(6) Uani d . 1 . .
    H H85A 0.3938 0.8122 0.2033 0.070 Uiso calc R 1 . .
    H H85B 0.4813 0.7879 0.1603 0.070 Uiso calc R 1 . .
    C C84 0.4541(3) 0.90359(18) 0.15098(13) 0.0759(8) Uani d . 1 . .
    H H84A 0.4335 0.9450 0.1755 0.091 Uiso calc R 1 . .
    H H84B 0.3872 0.8882 0.1203 0.091 Uiso calc R 1 . .
    B B1 0.5386(2) 0.33267(14) 0.34545(11) 0.0444(6) Uani d . 1 . .
    C C130 0.53836(19) 0.36952(12) 0.28052(10) 0.0428(5) Uani d . 1 . .
    C C131 0.6387(2) 0.42068(13) 0.26134(11) 0.0478(5) Uani d . 1 . .
    H H131 0.7077 0.4394 0.2876 0.057 Uiso calc R 1 . .
    C C132 0.6403(2) 0.44500(14) 0.20490(12) 0.0538(6) Uani d . 1 . .
    H H132 0.7102 0.4782 0.1941 0.065 Uiso calc R 1 . .
    C C133 0.5399(2) 0.42051(14) 0.16509(12) 0.0555(6) Uani d . 1 . .
    H H133 0.5409 0.4365 0.1272 0.067 Uiso calc R 1 . .
    C C134 0.4374(2) 0.37154(14) 0.18237(11) 0.0552(6) Uani d . 1 . .
    H H134 0.3678 0.3548 0.1560 0.066 Uiso calc R 1 . .
    C C135 0.4372(2) 0.34730(14) 0.23833(11) 0.0503(5) Uani d . 1 . .
    H H135 0.3663 0.3145 0.2487 0.060 Uiso calc R 1 . .
    C C140 0.5641(2) 0.23936(13) 0.34129(11) 0.0492(5) Uani d . 1 . .
    C C141 0.4984(3) 0.18345(15) 0.29914(13) 0.0655(7) Uani d . 1 . .
    H H141 0.4437 0.2007 0.2715 0.079 Uiso calc R 1 . .
    C C142 0.5108(3) 0.10377(17) 0.29648(15) 0.0848(10) Uani d . 1 . .
    H H142 0.4629 0.0686 0.2680 0.102 Uiso calc R 1 . .
    C C143 0.5922(4) 0.07573(18) 0.33499(15) 0.0883(11) Uani d . 1 . .
    H H143 0.6015 0.0222 0.3327 0.106 Uiso calc R 1 . .
    C C144 0.6597(4) 0.1283(2) 0.37702(15) 0.0850(10) Uani d . 1 . .
    H H144 0.7160 0.1103 0.4036 0.102 Uiso calc R 1 . .
    C C145 0.6453(3) 0.20826(17) 0.38056(13) 0.0679(7) Uani d . 1 . .
    H H145 0.6913 0.2423 0.4101 0.081 Uiso calc R 1 . .
    C C150 0.4045(2) 0.32980(13) 0.36988(10) 0.0462(5) Uani d . 1 . .
    C C151 0.3600(2) 0.27291(15) 0.40849(11) 0.0571(6) Uani d . 1 . .
    H H151 0.4033 0.2319 0.4172 0.069 Uiso calc R 1 . .
    C C152 0.2538(3) 0.27442(19) 0.43471(13) 0.0738(8) Uani d . 1 . .
    H H152 0.2284 0.2355 0.4608 0.089 Uiso calc R 1 . .
    C C153 0.1868(3) 0.3332(2) 0.42213(14) 0.0760(9) Uani d . 1 . .
    H H153 0.1150 0.3340 0.4391 0.091 Uiso calc R 1 . .
    C C154 0.2264(3) 0.39068(18) 0.38422(13) 0.0689(8) Uani d . 1 . .
    H H154 0.1820 0.4313 0.3758 0.083 Uiso calc R 1 . .
    C C155 0.3325(2) 0.38861(15) 0.35834(12) 0.0561(6) Uani d . 1 . .
    H H155 0.3568 0.4278 0.3323 0.067 Uiso calc R 1 . .
    C C160 0.6443(2) 0.39159(13) 0.38997(10) 0.0471(5) Uani d . 1 . .
    C C161 0.6175(2) 0.44683(13) 0.42957(11) 0.0514(6) Uani d . 1 . .
    H H161 0.5353 0.4488 0.4324 0.062 Uiso calc R 1 . .
    C C162 0.7073(3) 0.49888(16) 0.46492(13) 0.0687(7) Uani d . 1 . .
    H H162 0.6849 0.5350 0.4906 0.082 Uiso calc R 1 . .
    C C163 0.8295(3) 0.49729(19) 0.46222(15) 0.0799(9) Uani d . 1 . .
    H H163 0.8902 0.5324 0.4858 0.096 Uiso calc R 1 . .
    C C164 0.8613(3) 0.4435(2) 0.42447(14) 0.0736(8) Uani d . 1 . .
    H H164 0.9438 0.4415 0.4224 0.088 Uiso calc R 1 . .
    C C165 0.7701(2) 0.39227(17) 0.38956(12) 0.0628(7) Uani d . 1 . .
    H H165 0.7936 0.3562 0.3643 0.075 Uiso calc R 1 . .
    B B2 0.0681(2) 0.66578(15) 0.15211(12) 0.0454(6) Uani d . 1 . .
    C C230 0.07126(19) 0.63006(12) 0.21744(10) 0.0448(5) Uani d . 1 . .
    C C231 0.1725(2) 0.65428(14) 0.25919(11) 0.0515(6) Uani d . 1 . .
    H H231 0.2412 0.6892 0.2488 0.062 Uiso calc R 1 . .
    C C232 0.1752(2) 0.62875(15) 0.31501(12) 0.0577(6) Uani d . 1 . .
    H H232 0.2445 0.6470 0.3412 0.069 Uiso calc R 1 . .
    C C233 0.0756(2) 0.57623(15) 0.33230(12) 0.0598(6) Uani d . 1 . .
    H H233 0.0765 0.5593 0.3700 0.072 Uiso calc R 1 . .
    C C234 -0.0244(2) 0.54981(15) 0.29234(12) 0.0584(6) Uani d . 1 . .
    H H234 -0.0920 0.5139 0.3029 0.070 Uiso calc R 1 . .
    C C235 -0.0263(2) 0.57595(13) 0.23633(11) 0.0503(5) Uani d . 1 . .
    H H235 -0.0954 0.5566 0.2103 0.060 Uiso calc R 1 . .
    C C240 0.0555(2) 0.76153(13) 0.15400(10) 0.0472(5) Uani d . 1 . .
    C C241 0.1118(3) 0.81657(15) 0.19836(12) 0.0614(7) Uani d . 1 . .
    H H241 0.1542 0.7979 0.2302 0.074 Uiso calc R 1 . .
    C C242 0.1076(3) 0.89791(17) 0.19723(15) 0.0807(9) Uani d . 1 . .
    H H242 0.1481 0.9324 0.2278 0.097 Uiso calc R 1 . .
    C C243 0.0452(3) 0.92849(16) 0.15219(15) 0.0774(9) Uani d . 1 . .
    H H243 0.0409 0.9830 0.1521 0.093 Uiso calc R 1 . .
    C C244 -0.0105(3) 0.87740(17) 0.10761(15) 0.0812(9) Uani d . 1 . .
    H H244 -0.0531 0.8969 0.0762 0.097 Uiso calc R 1 . .
    C C245 -0.0045(3) 0.79625(15) 0.10847(13) 0.0687(7) Uani d . 1 . .
    H H245 -0.0426 0.7630 0.0769 0.082 Uiso calc R 1 . .
    C C250 -0.0485(2) 0.61028(13) 0.11133(10) 0.0442(5) Uani d . 1 . .
    C C251 -0.1693(2) 0.62181(16) 0.11131(11) 0.0570(6) Uani d . 1 . .
    H H251 -0.1831 0.6661 0.1323 0.068 Uiso calc R 1 . .
    C C253 -0.2536(3) 0.50567(17) 0.05002(12) 0.0663(7) Uani d . 1 . .
    H H253 -0.3208 0.4711 0.0301 0.080 Uiso calc R 1 . .
    C C254 -0.1370(3) 0.49199(15) 0.04799(12) 0.0632(7) Uani d . 1 . .
    H H254 -0.1246 0.4477 0.0266 0.076 Uiso calc R 1 . .
    C C252 -0.2700(2) 0.57074(18) 0.08164(12) 0.0649(7) Uani d . 1 . .
    H H252 -0.3489 0.5809 0.0833 0.078 Uiso calc R 1 . .
    C C255 -0.0374(2) 0.54352(13) 0.07755(11) 0.0507(6) Uani d . 1 . .
    H H255 0.0410 0.5331 0.0748 0.061 Uiso calc R 1 . .
    C C260 0.1965(2) 0.65885(13) 0.12433(11) 0.0465(5) Uani d . 1 . .
    C C261 0.2385(2) 0.70755(15) 0.08037(12) 0.0573(6) Uani d . 1 . .
    H H261 0.1957 0.7476 0.0683 0.069 Uiso calc R 1 . .
    C C262 0.3409(3) 0.69894(18) 0.05384(13) 0.0701(8) Uani d . 1 . .
    H H262 0.3650 0.7328 0.0245 0.084 Uiso calc R 1 . .
    C C263 0.4067(3) 0.64166(19) 0.07011(14) 0.0705(8) Uani d . 1 . .
    H H263 0.4761 0.6364 0.0524 0.085 Uiso calc R 1 . .
    C C264 0.3694(2) 0.59149(17) 0.11305(13) 0.0647(7) Uani d . 1 . .
    H H264 0.4130 0.5515 0.1243 0.078 Uiso calc R 1 . .
    C C265 0.2663(2) 0.60053(14) 0.13974(12) 0.0548(6) Uani d . 1 . .
    H H265 0.2430 0.5663 0.1690 0.066 Uiso calc R 1 . .
loop_
    _atom_site_aniso_label
    _atom_site_aniso_U_11
    _atom_site_aniso_U_22
    _atom_site_aniso_U_33
    _atom_site_aniso_U_12
    _atom_site_aniso_U_13
    _atom_site_aniso_U_23
    Co1 0.03951(15) 0.03579(14) 0.03717(18) 0.00805(11) 0.00295(13) 0.00127(11)
    O11 0.0473(8) 0.0398(7) 0.0430(9) 0.0099(6) -0.0025(7) -0.0028(6)
    O21 0.0426(8) 0.0457(8) 0.0396(9) 0.0090(6) 0.0024(7) 0.0019(6)
    N3 0.0491(10) 0.0432(9) 0.0474(12) 0.0101(8) 0.0042(9) -0.0059(8)
    N4 0.0501(10) 0.0430(9) 0.0386(11) 0.0042(7) 0.0019(8) 0.0059(7)
    N11 0.0462(10) 0.0502(10) 0.0440(12) 0.0128(8) 0.0022(9) -0.0016(8)
    N21 0.0539(11) 0.0406(9) 0.0458(12) 0.0129(8) 0.0026(9) 0.0045(8)
    C11 0.0478(11) 0.0375(10) 0.0382(13) 0.0021(8) 0.0006(10) 0.0046(8)
    C12 0.0701(16) 0.0525(13) 0.0461(16) 0.0072(11) 0.0016(13) -0.0043(10)
    C13 0.091(2) 0.0711(18) 0.0451(18) 0.0012(15) -0.0083(16) -0.0112(13)
    C14 0.0749(19) 0.090(2) 0.051(2) 0.0014(16) -0.0216(15) 0.0019(15)
    C15 0.0559(14) 0.0695(16) 0.0586(19) 0.0082(12) -0.0095(13) 0.0121(13)
    C16 0.0456(12) 0.0483(12) 0.0451(15) 0.0043(9) -0.0025(10) 0.0070(10)
    C17 0.0417(12) 0.0544(13) 0.0541(16) 0.0102(10) -0.0007(11) 0.0045(11)
    C18 0.0450(14) 0.113(2) 0.099(3) 0.0262(15) -0.0029(15) -0.0208(19)
    C19 0.0514(13) 0.0721(16) 0.0612(18) 0.0214(12) 0.0105(12) -0.0136(13)
    C110 0.0592(14) 0.0610(14) 0.0535(16) 0.0145(11) 0.0129(12) -0.0124(11)
    C21 0.0383(10) 0.0426(11) 0.0447(14) 0.0025(8) 0.0032(10) -0.0043(9)
    C22 0.0504(13) 0.0581(14) 0.0614(17) 0.0163(11) 0.0015(12) -0.0069(11)
    C23 0.0595(16) 0.0798(19) 0.082(2) 0.0246(14) 0.0113(15) -0.0201(16)
    C24 0.085(2) 0.098(2) 0.064(2) 0.0240(18) 0.0213(18) -0.0208(17)
    C25 0.0783(18) 0.0778(18) 0.0460(17) 0.0156(14) 0.0126(14) -0.0012(12)
    C26 0.0537(13) 0.0511(12) 0.0416(14) 0.0069(10) 0.0086(11) 0.0011(9)
    C27 0.0619(14) 0.0519(13) 0.0405(14) 0.0094(10) 0.0024(12) 0.0076(10)
    C28 0.134(3) 0.0769(19) 0.060(2) 0.0308(19) 0.028(2) 0.0283(15)
    C29 0.0758(16) 0.0393(11) 0.0693(19) 0.0224(11) 0.0114(14) 0.0111(11)
    C210 0.0668(15) 0.0379(11) 0.0677(18) 0.0112(10) 0.0103(14) -0.0056(10)
    C41 0.0588(15) 0.0648(15) 0.0593(18) -0.0048(12) 0.0068(13) 0.0128(12)
    C42 0.084(2) 0.0671(17) 0.072(2) -0.0125(14) 0.0084(17) 0.0231(14)
    C43 0.121(3) 0.078(2) 0.060(2) -0.0059(18) -0.005(2) 0.0285(15)
    C44 0.095(2) 0.0613(16) 0.0581(19) 0.0064(14) -0.0150(16) 0.0126(13)
    C45 0.0630(15) 0.0579(14) 0.0496(16) 0.0043(11) -0.0065(13) 0.0078(11)
    Co2 0.04197(16) 0.03797(15) 0.03858(18) 0.00919(11) 0.00504(13) -0.00022(11)
    N7 0.0491(10) 0.0443(10) 0.0533(13) 0.0097(8) 0.0023(9) -0.0075(8)
    N8 0.0550(11) 0.0465(10) 0.0379(11) 0.0035(8) 0.0048(9) 0.0021(8)
    N51 0.0458(10) 0.0516(10) 0.0471(12) 0.0119(8) 0.0052(9) -0.0082(8)
    N61 0.0529(11) 0.0444(10) 0.0512(13) 0.0148(8) 0.0027(9) 0.0075(8)
    O61 0.0459(8) 0.0521(8) 0.0382(9) 0.0135(6) 0.0057(7) 0.0036(6)
    O51 0.0520(8) 0.0413(8) 0.0432(10) 0.0145(6) 0.0011(7) -0.0028(6)
    C51 0.0490(12) 0.0365(10) 0.0385(13) 0.0038(8) 0.0040(10) 0.0023(8)
    C52 0.0714(16) 0.0490(13) 0.0446(15) 0.0113(11) 0.0016(13) -0.0052(10)
    C53 0.086(2) 0.0631(16) 0.0433(16) 0.0049(14) 0.0033(15) -0.0109(11)
    C54 0.0702(17) 0.0763(18) 0.0431(17) 0.0037(14) -0.0094(13) -0.0007(12)
    C55 0.0529(13) 0.0639(15) 0.0525(17) 0.0040(11) -0.0020(12) 0.0033(12)
    C56 0.0461(11) 0.0466(12) 0.0430(14) 0.0035(9) 0.0031(10) 0.0009(9)
    C57 0.0434(12) 0.0576(13) 0.0518(16) 0.0104(10) 0.0061(11) -0.0044(11)
    C58 0.0480(15) 0.113(2) 0.096(3) 0.0253(15) -0.0019(15) -0.0371(19)
    C59 0.0539(14) 0.0749(17) 0.0665(19) 0.0213(12) 0.0065(13) -0.0245(13)
    C510 0.0580(14) 0.0609(14) 0.0572(17) 0.0133(11) 0.0072(12) -0.0214(12)
    C61 0.0502(13) 0.0622(14) 0.0454(15) 0.0195(11) 0.0118(11) 0.0073(11)
    C62 0.093(2) 0.095(2) 0.0591(19) 0.0562(18) 0.0153(16) 0.0094(15)
    C63 0.163(4) 0.149(4) 0.073(3) 0.110(3) 0.033(3) 0.004(2)
    C64 0.180(4) 0.159(4) 0.059(2) 0.108(3) 0.041(3) 0.004(2)
    C65 0.110(3) 0.119(3) 0.0439(18) 0.051(2) 0.0218(18) 0.0124(16)
    C66 0.0612(14) 0.0675(15) 0.0441(15) 0.0203(12) 0.0134(12) 0.0119(11)
    C67 0.0563(13) 0.0605(14) 0.0434(15) 0.0102(11) 0.0025(12) 0.0134(11)
    C68 0.102(2) 0.084(2) 0.063(2) 0.0226(17) 0.0164(18) 0.0329(16)
    C69 0.0726(16) 0.0427(12) 0.078(2) 0.0189(11) 0.0082(15) 0.0132(12)
    C610 0.0654(15) 0.0371(11) 0.080(2) 0.0096(10) 0.0069(14) -0.0031(11)
    C81 0.0586(15) 0.0736(17) 0.0650(19) -0.0049(13) 0.0120(14) 0.0136(14)
    C82 0.092(2) 0.079(2) 0.082(2) -0.0112(17) 0.018(2) 0.0253(17)
    C83 0.114(3) 0.091(2) 0.058(2) 0.0042(19) 0.006(2) 0.0283(16)
    C85 0.0598(14) 0.0682(15) 0.0447(16) 0.0056(12) 0.0014(12) 0.0071(11)
    C84 0.093(2) 0.0795(19) 0.0522(19) 0.0147(16) -0.0044(16) 0.0156(14)
    B1 0.0463(13) 0.0435(13) 0.0420(15) 0.0056(10) 0.0043(12) 0.0007(10)
    C130 0.0432(11) 0.0379(10) 0.0467(14) 0.0070(8) 0.0040(10) 0.0012(9)
    C131 0.0410(11) 0.0442(11) 0.0550(15) 0.0024(9) 0.0015(10) 0.0029(10)
    C132 0.0507(13) 0.0496(12) 0.0598(17) 0.0024(10) 0.0120(12) 0.0115(11)
    C133 0.0623(15) 0.0547(13) 0.0510(16) 0.0135(11) 0.0069(13) 0.0137(11)
    C134 0.0529(13) 0.0572(14) 0.0504(16) 0.0033(10) -0.0051(12) 0.0058(11)
    C135 0.0454(12) 0.0512(12) 0.0509(15) 0.0015(9) 0.0036(11) 0.0058(10)
    C140 0.0554(13) 0.0489(12) 0.0465(15) 0.0136(10) 0.0126(11) 0.0072(10)
    C141 0.0805(18) 0.0485(14) 0.0657(19) 0.0148(12) -0.0037(15) -0.0007(12)
    C142 0.122(3) 0.0484(15) 0.083(2) 0.0233(16) -0.002(2) -0.0063(14)
    C143 0.144(3) 0.0550(16) 0.077(2) 0.0437(19) 0.019(2) 0.0043(15)
    C144 0.118(3) 0.079(2) 0.071(2) 0.0495(19) 0.012(2) 0.0223(17)
    C145 0.088(2) 0.0655(16) 0.0547(18) 0.0292(14) 0.0028(15) 0.0073(12)
    C150 0.0469(12) 0.0424(11) 0.0457(14) 0.0021(9) 0.0026(10) -0.0053(9)
    C151 0.0589(14) 0.0566(14) 0.0524(16) 0.0003(11) 0.0105(12) 0.0023(11)
    C152 0.0717(18) 0.0779(19) 0.066(2) -0.0100(15) 0.0259(16) -0.0026(14)
    C153 0.0546(16) 0.096(2) 0.074(2) 0.0022(15) 0.0201(15) -0.0285(17)
    C154 0.0573(15) 0.0782(18) 0.072(2) 0.0213(13) 0.0011(14) -0.0235(15)
    C155 0.0554(14) 0.0559(14) 0.0558(17) 0.0098(11) 0.0050(12) -0.0062(11)
    C160 0.0468(12) 0.0512(12) 0.0421(14) 0.0063(9) 0.0037(10) 0.0070(9)
    C161 0.0561(13) 0.0463(12) 0.0496(15) 0.0079(10) -0.0005(11) 0.0022(10)
    C162 0.0806(19) 0.0596(15) 0.0589(19) 0.0075(13) -0.0118(15) -0.0095(12)
    C163 0.0692(19) 0.084(2) 0.072(2) -0.0053(15) -0.0217(16) -0.0062(16)
    C164 0.0479(14) 0.101(2) 0.064(2) 0.0022(14) -0.0062(14) 0.0020(16)
    C165 0.0507(14) 0.0830(18) 0.0525(17) 0.0099(12) 0.0015(12) -0.0016(13)
    B2 0.0422(12) 0.0431(13) 0.0511(17) 0.0097(10) 0.0028(12) 0.0024(11)
    C230 0.0408(11) 0.0406(11) 0.0533(15) 0.0102(8) 0.0023(10) 0.0023(9)
    C231 0.0420(11) 0.0534(13) 0.0574(16) 0.0063(9) 0.0010(11) 0.0079(11)
    C232 0.0497(13) 0.0651(15) 0.0568(18) 0.0136(11) -0.0066(12) 0.0064(12)
    C233 0.0641(16) 0.0625(15) 0.0547(17) 0.0172(12) 0.0041(13) 0.0143(12)
    C234 0.0552(14) 0.0524(13) 0.0683(19) 0.0073(11) 0.0127(13) 0.0125(12)
    C235 0.0458(12) 0.0440(11) 0.0592(16) 0.0062(9) 0.0014(11) 0.0034(10)
    C240 0.0501(12) 0.0475(12) 0.0469(14) 0.0152(9) 0.0077(11) 0.0009(10)
    C241 0.0737(17) 0.0538(14) 0.0575(18) 0.0205(12) -0.0036(14) -0.0005(11)
    C242 0.114(3) 0.0530(15) 0.073(2) 0.0236(16) -0.0107(19) -0.0131(14)
    C243 0.111(2) 0.0451(14) 0.080(2) 0.0285(15) 0.0046(19) 0.0001(13)
    C244 0.116(3) 0.0588(16) 0.073(2) 0.0396(16) -0.0122(19) 0.0053(14)
    C245 0.098(2) 0.0522(14) 0.0556(18) 0.0277(14) -0.0144(15) -0.0019(12)
    C250 0.0440(11) 0.0475(11) 0.0422(13) 0.0107(9) 0.0055(10) 0.0060(9)
    C251 0.0483(13) 0.0729(16) 0.0501(16) 0.0146(11) 0.0032(12) -0.0049(12)
    C253 0.0597(16) 0.0787(18) 0.0499(17) -0.0097(13) -0.0008(13) 0.0024(13)
    C254 0.0749(18) 0.0518(14) 0.0575(18) -0.0004(12) 0.0060(14) -0.0022(11)
    C252 0.0440(13) 0.097(2) 0.0515(17) 0.0085(13) 0.0057(12) 0.0048(14)
    C255 0.0533(13) 0.0453(12) 0.0540(16) 0.0098(10) 0.0066(11) 0.0050(10)
    C260 0.0430(11) 0.0429(11) 0.0522(15) 0.0080(9) -0.0001(10) -0.0018(9)
    C261 0.0563(14) 0.0589(14) 0.0599(17) 0.0168(11) 0.0097(13) 0.0076(12)
    C262 0.0657(17) 0.0814(19) 0.066(2) 0.0152(14) 0.0195(15) 0.0079(14)
    C263 0.0532(15) 0.090(2) 0.072(2) 0.0224(14) 0.0122(14) -0.0105(16)
    C264 0.0569(15) 0.0682(16) 0.073(2) 0.0291(13) -0.0029(14) -0.0090(14)
    C265 0.0518(13) 0.0515(13) 0.0625(17) 0.0157(10) 0.0031(12) 0.0022(11)
_geom_special_details
;
 All esds (except the esd in the dihedral angle between two l.s. planes)
 are estimated using the full covariance matrix.  The cell esds are taken
 into account individually in the estimation of esds in distances, angles
 and torsion angles; correlations between esds in cell parameters are only
 used when they are defined by crystal symmetry.  An approximate (isotropic)
 treatment of cell esds is used for estimating esds involving l.s. planes.
;
loop_
    _geom_bond_atom_site_label_1
    _geom_bond_atom_site_label_2
    _geom_bond_site_symmetry_2
    _geom_bond_distance
    _geom_bond_publ_flag
    Co1 O11 . 1.8633(14) y
    Co1 O21 . 1.8826(14) y
    Co1 N21 . 1.9067(18) y
    Co1 N11 . 1.9260(18) y
    Co1 N3 . 1.9760(18) y
    Co1 N4 . 2.0147(17) y
    O11 C11 . 1.310(3) ?
    O21 C21 . 1.321(3) ?
    N3 C110 . 1.482(3) ?
    N3 C210 . 1.490(3) ?
    N3 H3 . 0.91 ?
    N4 C41 . 1.466(3) ?
    N4 C45 . 1.481(3) ?
    N4 H4 . 0.91 ?
    N11 C17 . 1.291(3) ?
    N11 C19 . 1.478(3) ?
    N21 C27 . 1.290(3) ?
    N21 C29 . 1.472(3) ?
    C11 C12 . 1.406(3) ?
    C11 C16 . 1.415(3) ?
    C12 C13 . 1.363(4) ?
    C12 H12 . 0.93 ?
    C13 C14 . 1.381(4) ?
    C13 H13 . 0.93 ?
    C14 C15 . 1.367(4) ?
    C14 H14 . 0.93 ?
    C15 C16 . 1.407(3) ?
    C15 H15 . 0.93 ?
    C16 C17 . 1.463(3) ?
    C17 C18 . 1.508(3) ?
    C18 H18A . 0.96 ?
    C18 H18B . 0.96 ?
    C18 H18C . 0.96 ?
    C19 C110 . 1.511(4) ?
    C19 H19B . 0.97 ?
    C19 H19A . 0.97 ?
    C110 H11A . 0.97 ?
    C110 H11B . 0.97 ?
    C21 C22 . 1.398(3) ?
    C21 C26 . 1.411(3) ?
    C22 C23 . 1.377(4) ?
    C22 H22 . 0.93 ?
    C23 C24 . 1.369(4) ?
    C23 H23 . 0.93 ?
    C24 C25 . 1.368(4) ?
    C24 H24 . 0.93 ?
    C25 C26 . 1.406(3) ?
    C25 H25 . 0.93 ?
    C26 C27 . 1.461(3) ?
    C27 C28 . 1.504(3) ?
    C28 H28A . 0.96 ?
    C28 H28B . 0.96 ?
    C28 H28C . 0.96 ?
    C29 C210 . 1.503(4) ?
    C29 H29A . 0.97 ?
    C29 H29B . 0.97 ?
    C210 H21A . 0.97 ?
    C210 H21B . 0.97 ?
    C41 C42 . 1.515(4) ?
    C41 H41A . 0.97 ?
    C41 H41B . 0.97 ?
    C42 C43 . 1.492(4) ?
    C42 H42A . 0.97 ?
    C42 H42B . 0.97 ?
    C43 C44 . 1.514(4) ?
    C43 H43A . 0.97 ?
    C43 H43B . 0.97 ?
    C44 C45 . 1.509(3) ?
    C44 H44B . 0.97 ?
    C44 H44A . 0.97 ?
    C45 H45A . 0.97 ?
    C45 H45B . 0.97 ?
    Co2 O51 . 1.8717(15) ?
    Co2 O61 . 1.8859(15) ?
    Co2 N61 . 1.9090(19) ?
    Co2 N51 . 1.9183(18) ?
    Co2 N7 . 1.9720(18) ?
    Co2 N8 . 2.0294(18) ?
    N7 C510 . 1.486(3) ?
    N7 C610 . 1.488(3) ?
    N7 H7 . 0.91 ?
    N8 C81 . 1.470(3) ?
    N8 C85 . 1.488(3) ?
    N8 H8 . 0.91 ?
    N51 C57 . 1.297(3) ?
    N51 C59 . 1.472(3) ?
    N61 C67 . 1.296(3) ?
    N61 C69 . 1.476(3) ?
    O61 C61 . 1.316(3) ?
    O51 C51 . 1.315(3) ?
    C51 C52 . 1.404(3) ?
    C51 C56 . 1.408(3) ?
    C52 C53 . 1.360(4) ?
    C52 H52 . 0.93 ?
    C53 C54 . 1.384(4) ?
    C53 H53 . 0.93 ?
    C54 C55 . 1.367(4) ?
    C54 H54 . 0.93 ?
    C55 C56 . 1.408(3) ?
    C55 H55 . 0.93 ?
    C56 C57 . 1.460(3) ?
    C57 C58 . 1.502(3) ?
    C58 H58A . 0.96 ?
    C58 H58B . 0.96 ?
    C58 H58C . 0.96 ?
    C59 C510 . 1.514(4) ?
    C59 H59A . 0.97 ?
    C59 H59B . 0.97 ?
    C510 H51A . 0.97 ?
    C510 H51B . 0.97 ?
    C61 C62 . 1.391(3) ?
    C61 C66 . 1.410(3) ?
    C62 C63 . 1.372(4) ?
    C62 H62 . 0.93 ?
    C63 C64 . 1.365(5) ?
    C63 H63 . 0.93 ?
    C64 C65 . 1.368(5) ?
    C64 H64 . 0.93 ?
    C65 C66 . 1.404(4) ?
    C65 H65 . 0.93 ?
    C66 C67 . 1.449(3) ?
    C67 C68 . 1.509(3) ?
    C68 H68A . 0.96 ?
    C68 H68B . 0.96 ?
    C68 H68C . 0.96 ?
    C69 C610 . 1.507(4) ?
    C69 H69A . 0.97 ?
    C69 H69B . 0.97 ?
    C610 H61A . 0.97 ?
    C610 H61B . 0.97 ?
    C81 C82 . 1.521(4) ?
    C81 H81A . 0.97 ?
    C81 H81B . 0.97 ?
    C82 C83 . 1.497(5) ?
    C82 H82A . 0.97 ?
    C82 H82B . 0.97 ?
    C83 C84 . 1.523(4) ?
    C83 H83 . 0.97 ?
    C83 H83B . 0.97 ?
    C85 C84 . 1.511(4) ?
    C85 H85A . 0.97 ?
    C85 H85B . 0.97 ?
    C84 H84A . 0.97 ?
    C84 H84B . 0.97 ?
    B1 C150 . 1.645(3) ?
    B1 C160 . 1.645(3) ?
    B1 C130 . 1.650(3) ?
    B1 C140 . 1.655(3) ?
    C130 C131 . 1.396(3) ?
    C130 C135 . 1.403(3) ?
    C131 C132 . 1.389(3) ?
    C131 H131 . 0.93 ?
    C132 C133 . 1.367(4) ?
    C132 H132 . 0.93 ?
    C133 C134 . 1.379(3) ?
    C133 H133 . 0.93 ?
    C134 C135 . 1.377(3) ?
    C134 H134 . 0.93 ?
    C135 H135 . 0.93 ?
    C140 C141 . 1.393(4) ?
    C140 C145 . 1.399(4) ?
    C141 C142 . 1.378(4) ?
    C141 H141 . 0.93 ?
    C142 C143 . 1.364(5) ?
    C142 H142 . 0.93 ?
    C143 C144 . 1.367(5) ?
    C143 H143 . 0.93 ?
    C144 C145 . 1.391(4) ?
    C144 H144 . 0.93 ?
    C145 H145 . 0.93 ?
    C150 C151 . 1.389(3) ?
    C150 C155 . 1.402(3) ?
    C151 C152 . 1.389(4) ?
    C151 H151 . 0.93 ?
    C152 C153 . 1.368(4) ?
    C152 H152 . 0.93 ?
    C153 C154 . 1.370(4) ?
    C153 H153 . 0.93 ?
    C154 C155 . 1.387(3) ?
    C154 H154 . 0.93 ?
    C155 H155 . 0.93 ?
    C160 C161 . 1.393(3) ?
    C160 C165 . 1.397(3) ?
    C161 C162 . 1.383(4) ?
    C161 H161 . 0.93 ?
    C162 C163 . 1.372(4) ?
    C162 H162 . 0.93 ?
    C163 C164 . 1.371(4) ?
    C163 H163 . 0.93 ?
    C164 C165 . 1.380(4) ?
    C164 H164 . 0.93 ?
    C165 H165 . 0.93 ?
    B2 C250 . 1.645(3) ?
    B2 C240 . 1.648(3) ?
    B2 C230 . 1.651(4) ?
    B2 C260 . 1.651(3) ?
    C230 C235 . 1.396(3) ?
    C230 C231 . 1.400(3) ?
    C231 C232 . 1.380(3) ?
    C231 H231 . 0.93 ?
    C232 C233 . 1.383(3) ?
    C232 H232 . 0.93 ?
    C233 C234 . 1.372(4) ?
    C233 H233 . 0.93 ?
    C234 C235 . 1.388(4) ?
    C234 H234 . 0.93 ?
    C235 H235 . 0.93 ?
    C240 C241 . 1.389(3) ?
    C240 C245 . 1.394(3) ?
    C241 C242 . 1.383(4) ?
    C241 H241 . 0.93 ?
    C242 C243 . 1.363(4) ?
    C242 H242 . 0.93 ?
    C243 C244 . 1.354(4) ?
    C243 H243 . 0.93 ?
    C244 C245 . 1.385(4) ?
    C244 H244 . 0.93 ?
    C245 H245 . 0.93 ?
    C250 C251 . 1.393(3) ?
    C250 C255 . 1.394(3) ?
    C251 C252 . 1.386(4) ?
    C251 H251 . 0.93 ?
    C253 C252 . 1.361(4) ?
    C253 C254 . 1.364(4) ?
    C253 H253 . 0.93 ?
    C254 C255 . 1.381(4) ?
    C254 H254 . 0.93 ?
    C252 H252 . 0.93 ?
    C255 H255 . 0.93 ?
    C260 C261 . 1.392(3) ?
    C260 C265 . 1.395(3) ?
    C261 C262 . 1.382(3) ?
    C261 H261 . 0.93 ?
    C262 C263 . 1.356(4) ?
    C262 H262 . 0.93 ?
    C263 C264 . 1.373(4) ?
    C263 H263 . 0.93 ?
    C264 C265 . 1.392(3) ?
    C264 H264 . 0.93 ?
    C265 H265 . 0.93 ?
loop_
    _geom_angle_atom_site_label_1
    _geom_angle_atom_site_label_2
    _geom_angle_atom_site_label_3
    _geom_angle_site_symmetry_1
    _geom_angle_site_symmetry_3
    _geom_angle
    _geom_angle_publ_flag
    O11 Co1 O21 . . 87.66(6) y
    O11 Co1 N21 . . 95.77(7) y
    O21 Co1 N21 . . 87.14(7) y
    O11 Co1 N11 . . 91.80(7) y
    O21 Co1 N11 . . 179.46(8) y
    N21 Co1 N11 . . 92.89(8) y
    O11 Co1 N3 . . 176.26(7) y
    O21 Co1 N3 . . 96.03(7) y
    N21 Co1 N3 . . 85.04(8) y
    N11 Co1 N3 . . 84.51(8) y
    O11 Co1 N4 . . 84.45(7) y
    O21 Co1 N4 . . 83.94(7) y
    N21 Co1 N4 . . 171.06(8) y
    N11 Co1 N4 . . 96.03(8) y
    N3 Co1 N4 . . 95.32(8) y
    C11 O11 Co1 . . 122.28(13) ?
    C21 O21 Co1 . . 116.91(14) ?
    C110 N3 C210 . . 113.92(18) ?
    C110 N3 Co1 . . 106.78(13) ?
    C210 N3 Co1 . . 108.99(15) ?
    C110 N3 H3 . . 109.0 ?
    C210 N3 H3 . . 109.0 ?
    Co1 N3 H3 . . 109.0 ?
    C41 N4 C45 . . 111.79(19) ?
    C41 N4 Co1 . . 119.86(15) ?
    C45 N4 Co1 . . 117.22(13) ?
    C41 N4 H4 . . 101.2 ?
    C45 N4 H4 . . 101.2 ?
    Co1 N4 H4 . . 101.2 ?
    C17 N11 C19 . . 119.27(19) ?
    C17 N11 Co1 . . 126.48(16) ?
    C19 N11 Co1 . . 113.91(15) ?
    C27 N21 C29 . . 122.67(19) ?
    C27 N21 Co1 . . 125.59(15) ?
    C29 N21 Co1 . . 109.70(15) ?
    O11 C11 C12 . . 117.4(2) ?
    O11 C11 C16 . . 124.0(2) ?
    C12 C11 C16 . . 118.6(2) ?
    C13 C12 C11 . . 121.2(3) ?
    C13 C12 H12 . . 119.4 ?
    C11 C12 H12 . . 119.4 ?
    C12 C13 C14 . . 120.8(3) ?
    C12 C13 H13 . . 119.6 ?
    C14 C13 H13 . . 119.6 ?
    C15 C14 C13 . . 119.3(3) ?
    C15 C14 H14 . . 120.3 ?
    C13 C14 H14 . . 120.3 ?
    C14 C15 C16 . . 122.1(3) ?
    C14 C15 H15 . . 119.0 ?
    C16 C15 H15 . . 119.0 ?
    C15 C16 C11 . . 118.0(2) ?
    C15 C16 C17 . . 120.1(2) ?
    C11 C16 C17 . . 121.9(2) ?
    N11 C17 C16 . . 121.7(2) ?
    N11 C17 C18 . . 119.8(2) ?
    C16 C17 C18 . . 118.6(2) ?
    C17 C18 H18A . . 109.5 ?
    C17 C18 H18B . . 109.5 ?
    H18A C18 H18B . . 109.5 ?
    C17 C18 H18C . . 109.5 ?
    H18A C18 H18C . . 109.5 ?
    H18B C18 H18C . . 109.5 ?
    N11 C19 C110 . . 109.70(18) ?
    N11 C19 H19B . . 109.7 ?
    C110 C19 H19B . . 109.7 ?
    N11 C19 H19A . . 109.7 ?
    C110 C19 H19A . . 109.7 ?
    H19B C19 H19A . . 108.2 ?
    N3 C110 C19 . . 110.2(2) ?
    N3 C110 H11A . . 109.6 ?
    C19 C110 H11A . . 109.6 ?
    N3 C110 H11B . . 109.6 ?
    C19 C110 H11B . . 109.6 ?
    H11A C110 H11B . . 108.1 ?
    O21 C21 C22 . . 118.3(2) ?
    O21 C21 C26 . . 122.83(19) ?
    C22 C21 C26 . . 118.8(2) ?
    C23 C22 C21 . . 120.4(3) ?
    C23 C22 H22 . . 119.8 ?
    C21 C22 H22 . . 119.8 ?
    C24 C23 C22 . . 121.0(3) ?
    C24 C23 H23 . . 119.5 ?
    C22 C23 H23 . . 119.5 ?
    C25 C24 C23 . . 120.0(3) ?
    C25 C24 H24 . . 120.0 ?
    C23 C24 H24 . . 120.0 ?
    C24 C25 C26 . . 121.0(3) ?
    C24 C25 H25 . . 119.5 ?
    C26 C25 H25 . . 119.5 ?
    C25 C26 C21 . . 118.8(2) ?
    C25 C26 C27 . . 121.3(2) ?
    C21 C26 C27 . . 119.4(2) ?
    N21 C27 C26 . . 119.6(2) ?
    N21 C27 C28 . . 121.3(2) ?
    C26 C27 C28 . . 118.9(2) ?
    C27 C28 H28A . . 109.5 ?
    C27 C28 H28B . . 109.5 ?
    H28A C28 H28B . . 109.5 ?
    C27 C28 H28C . . 109.5 ?
    H28A C28 H28C . . 109.5 ?
    H28B C28 H28C . . 109.5 ?
    N21 C29 C210 . . 104.22(18) ?
    N21 C29 H29A . . 110.9 ?
    C210 C29 H29A . . 110.9 ?
    N21 C29 H29B . . 110.9 ?
    C210 C29 H29B . . 110.9 ?
    H29A C29 H29B . . 108.9 ?
    N3 C210 C29 . . 109.71(19) ?
    N3 C210 H21A . . 109.7 ?
    C29 C210 H21A . . 109.7 ?
    N3 C210 H21B . . 109.7 ?
    C29 C210 H21B . . 109.7 ?
    H21A C210 H21B . . 108.2 ?
    N4 C41 C42 . . 112.6(2) ?
    N4 C41 H41A . . 109.1 ?
    C42 C41 H41A . . 109.1 ?
    N4 C41 H41B . . 109.1 ?
    C42 C41 H41B . . 109.1 ?
    H41A C41 H41B . . 107.8 ?
    C43 C42 C41 . . 111.6(2) ?
    C43 C42 H42A . . 109.3 ?
    C41 C42 H42A . . 109.3 ?
    C43 C42 H42B . . 109.3 ?
    C41 C42 H42B . . 109.3 ?
    H42A C42 H42B . . 108.0 ?
    C42 C43 C44 . . 110.6(3) ?
    C42 C43 H43A . . 109.5 ?
    C44 C43 H43A . . 109.5 ?
    C42 C43 H43B . . 109.5 ?
    C44 C43 H43B . . 109.5 ?
    H43A C43 H43B . . 108.1 ?
    C45 C44 C43 . . 110.7(3) ?
    C45 C44 H44B . . 109.5 ?
    C43 C44 H44B . . 109.5 ?
    C45 C44 H44A . . 109.5 ?
    C43 C44 H44A . . 109.5 ?
    H44B C44 H44A . . 108.1 ?
    N4 C45 C44 . . 112.6(2) ?
    N4 C45 H45A . . 109.1 ?
    C44 C45 H45A . . 109.1 ?
    N4 C45 H45B . . 109.1 ?
    C44 C45 H45B . . 109.1 ?
    H45A C45 H45B . . 107.8 ?
    O51 Co2 O61 . . 88.02(6) ?
    O51 Co2 N61 . . 96.54(8) ?
    O61 Co2 N61 . . 87.10(7) ?
    O51 Co2 N51 . . 91.05(7) ?
    O61 Co2 N51 . . 179.01(8) ?
    N61 Co2 N51 . . 92.68(8) ?
    O51 Co2 N7 . . 175.38(7) ?
    O61 Co2 N7 . . 96.42(7) ?
    N61 Co2 N7 . . 85.01(8) ?
    N51 Co2 N7 . . 84.52(8) ?
    O51 Co2 N8 . . 84.50(7) ?
    O61 Co2 N8 . . 83.75(7) ?
    N61 Co2 N8 . . 170.75(8) ?
    N51 Co2 N8 . . 96.49(8) ?
    N7 Co2 N8 . . 94.67(8) ?
    C510 N7 C610 . . 113.80(19) ?
    C510 N7 Co2 . . 106.39(13) ?
    C610 N7 Co2 . . 109.53(16) ?
    C510 N7 H7 . . 109.0 ?
    C610 N7 H7 . . 109.0 ?
    Co2 N7 H7 . . 109.0 ?
    C81 N8 C85 . . 111.46(19) ?
    C81 N8 Co2 . . 120.86(16) ?
    C85 N8 Co2 . . 117.06(14) ?
    C81 N8 H8 . . 101.0 ?
    C85 N8 H8 . . 101.0 ?
    Co2 N8 H8 . . 101.0 ?
    C57 N51 C59 . . 119.18(19) ?
    C57 N51 Co2 . . 126.41(15) ?
    C59 N51 Co2 . . 114.11(15) ?
    C67 N61 C69 . . 122.9(2) ?
    C67 N61 Co2 . . 125.09(16) ?
    C69 N61 Co2 . . 109.77(16) ?
    C61 O61 Co2 . . 115.70(15) ?
    C51 O51 Co2 . . 121.60(12) ?
    O51 C51 C52 . . 117.8(2) ?
    O51 C51 C56 . . 123.63(19) ?
    C52 C51 C56 . . 118.5(2) ?
    C53 C52 C51 . . 121.3(2) ?
    C53 C52 H52 . . 119.4 ?
    C51 C52 H52 . . 119.4 ?
    C52 C53 C54 . . 120.7(2) ?
    C52 C53 H53 . . 119.6 ?
    C54 C53 H53 . . 119.6 ?
    C55 C54 C53 . . 119.4(3) ?
    C55 C54 H54 . . 120.3 ?
    C53 C54 H54 . . 120.3 ?
    C54 C55 C56 . . 121.6(3) ?
    C54 C55 H55 . . 119.2 ?
    C56 C55 H55 . . 119.2 ?
    C55 C56 C51 . . 118.5(2) ?
    C55 C56 C57 . . 119.9(2) ?
    C51 C56 C57 . . 121.6(2) ?
    N51 C57 C56 . . 121.5(2) ?
    N51 C57 C58 . . 120.2(2) ?
    C56 C57 C58 . . 118.3(2) ?
    C57 C58 H58A . . 109.5 ?
    C57 C58 H58B . . 109.5 ?
    H58A C58 H58B . . 109.5 ?
    C57 C58 H58C . . 109.5 ?
    H58A C58 H58C . . 109.5 ?
    H58B C58 H58C . . 109.5 ?
    N51 C59 C510 . . 109.59(18) ?
    N51 C59 H59A . . 109.8 ?
    C510 C59 H59A . . 109.8 ?
    N51 C59 H59B . . 109.8 ?
    C510 C59 H59B . . 109.8 ?
    H59A C59 H59B . . 108.2 ?
    N7 C510 C59 . . 109.9(2) ?
    N7 C510 H51A . . 109.7 ?
    C59 C510 H51A . . 109.7 ?
    N7 C510 H51B . . 109.7 ?
    C59 C510 H51B . . 109.7 ?
    H51A C510 H51B . . 108.2 ?
    O61 C61 C62 . . 118.2(2) ?
    O61 C61 C66 . . 123.1(2) ?
    C62 C61 C66 . . 118.7(2) ?
    C63 C62 C61 . . 120.5(3) ?
    C63 C62 H62 . . 119.8 ?
    C61 C62 H62 . . 119.8 ?
    C64 C63 C62 . . 121.2(3) ?
    C64 C63 H63 . . 119.4 ?
    C62 C63 H63 . . 119.4 ?
    C63 C64 C65 . . 119.9(3) ?
    C63 C64 H64 . . 120.1 ?
    C65 C64 H64 . . 120.1 ?
    C64 C65 C66 . . 120.7(3) ?
    C64 C65 H65 . . 119.6 ?
    C66 C65 H65 . . 119.6 ?
    C65 C66 C61 . . 118.9(2) ?
    C65 C66 C67 . . 121.8(2) ?
    C61 C66 C67 . . 119.0(2) ?
    N61 C67 C66 . . 119.6(2) ?
    N61 C67 C68 . . 121.6(2) ?
    C66 C67 C68 . . 118.7(2) ?
    C67 C68 H68A . . 109.5 ?
    C67 C68 H68B . . 109.5 ?
    H68A C68 H68B . . 109.5 ?
    C67 C68 H68C . . 109.5 ?
    H68A C68 H68C . . 109.5 ?
    H68B C68 H68C . . 109.5 ?
    N61 C69 C610 . . 104.45(19) ?
    N61 C69 H69A . . 110.9 ?
    C610 C69 H69A . . 110.9 ?
    N61 C69 H69B . . 110.9 ?
    C610 C69 H69B . . 110.9 ?
    H69A C69 H69B . . 108.9 ?
    N7 C610 C69 . . 109.80(19) ?
    N7 C610 H61A . . 109.7 ?
    C69 C610 H61A . . 109.7 ?
    N7 C610 H61B . . 109.7 ?
    C69 C610 H61B . . 109.7 ?
    H61A C610 H61B . . 108.2 ?
    N8 C81 C82 . . 112.3(2) ?
    N8 C81 H81A . . 109.1 ?
    C82 C81 H81A . . 109.1 ?
    N8 C81 H81B . . 109.1 ?
    C82 C81 H81B . . 109.1 ?
    H81A C81 H81B . . 107.9 ?
    C83 C82 C81 . . 112.4(3) ?
    C83 C82 H82A . . 109.1 ?
    C81 C82 H82A . . 109.1 ?
    C83 C82 H82B . . 109.1 ?
    C81 C82 H82B . . 109.1 ?
    H82A C82 H82B . . 107.8 ?
    C82 C83 C84 . . 109.8(3) ?
    C82 C83 H83 . . 109.7 ?
    C84 C83 H83 . . 109.7 ?
    C82 C83 H83B . . 109.7 ?
    C84 C83 H83B . . 109.7 ?
    H83 C83 H83B . . 108.2 ?
    N8 C85 C84 . . 112.5(2) ?
    N8 C85 H85A . . 109.1 ?
    C84 C85 H85A . . 109.1 ?
    N8 C85 H85B . . 109.1 ?
    C84 C85 H85B . . 109.1 ?
    H85A C85 H85B . . 107.8 ?
    C85 C84 C83 . . 110.4(3) ?
    C85 C84 H84A . . 109.6 ?
    C83 C84 H84A . . 109.6 ?
    C85 C84 H84B . . 109.6 ?
    C83 C84 H84B . . 109.6 ?
    H84A C84 H84B . . 108.1 ?
    C150 B1 C160 . . 107.98(18) ?
    C150 B1 C130 . . 110.75(19) ?
    C160 B1 C130 . . 109.16(17) ?
    C150 B1 C140 . . 108.36(17) ?
    C160 B1 C140 . . 111.98(19) ?
    C130 B1 C140 . . 108.62(18) ?
    C131 C130 C135 . . 114.0(2) ?
    C131 C130 B1 . . 124.2(2) ?
    C135 C130 B1 . . 121.67(18) ?
    C132 C131 C130 . . 123.1(2) ?
    C132 C131 H131 . . 118.5 ?
    C130 C131 H131 . . 118.5 ?
    C133 C132 C131 . . 120.6(2) ?
    C133 C132 H132 . . 119.7 ?
    C131 C132 H132 . . 119.7 ?
    C132 C133 C134 . . 118.5(2) ?
    C132 C133 H133 . . 120.8 ?
    C134 C133 H133 . . 120.8 ?
    C135 C134 C133 . . 120.5(2) ?
    C135 C134 H134 . . 119.8 ?
    C133 C134 H134 . . 119.8 ?
    C134 C135 C130 . . 123.3(2) ?
    C134 C135 H135 . . 118.3 ?
    C130 C135 H135 . . 118.3 ?
    C141 C140 C145 . . 114.4(2) ?
    C141 C140 B1 . . 121.2(2) ?
    C145 C140 B1 . . 124.3(2) ?
    C142 C141 C140 . . 123.1(3) ?
    C142 C141 H141 . . 118.4 ?
    C140 C141 H141 . . 118.4 ?
    C143 C142 C141 . . 120.9(3) ?
    C143 C142 H142 . . 119.5 ?
    C141 C142 H142 . . 119.5 ?
    C142 C143 C144 . . 118.4(3) ?
    C142 C143 H143 . . 120.8 ?
    C144 C143 H143 . . 120.8 ?
    C143 C144 C145 . . 120.8(3) ?
    C143 C144 H144 . . 119.6 ?
    C145 C144 H144 . . 119.6 ?
    C144 C145 C140 . . 122.4(3) ?
    C144 C145 H145 . . 118.8 ?
    C140 C145 H145 . . 118.8 ?
    C151 C150 C155 . . 114.7(2) ?
    C151 C150 B1 . . 121.9(2) ?
    C155 C150 B1 . . 123.1(2) ?
    C150 C151 C152 . . 123.1(3) ?
    C150 C151 H151 . . 118.4 ?
    C152 C151 H151 . . 118.4 ?
    C153 C152 C151 . . 120.0(3) ?
    C153 C152 H152 . . 120.0 ?
    C151 C152 H152 . . 120.0 ?
    C152 C153 C154 . . 119.3(3) ?
    C152 C153 H153 . . 120.4 ?
    C154 C153 H153 . . 120.4 ?
    C153 C154 C155 . . 120.2(3) ?
    C153 C154 H154 . . 119.9 ?
    C155 C154 H154 . . 119.9 ?
    C154 C155 C150 . . 122.6(3) ?
    C154 C155 H155 . . 118.7 ?
    C150 C155 H155 . . 118.7 ?
    C161 C160 C165 . . 114.2(2) ?
    C161 C160 B1 . . 123.5(2) ?
    C165 C160 B1 . . 122.3(2) ?
    C162 C161 C160 . . 123.1(2) ?
    C162 C161 H161 . . 118.5 ?
    C160 C161 H161 . . 118.5 ?
    C163 C162 C161 . . 120.1(3) ?
    C163 C162 H162 . . 120.0 ?
    C161 C162 H162 . . 120.0 ?
    C164 C163 C162 . . 119.4(3) ?
    C164 C163 H163 . . 120.3 ?
    C162 C163 H163 . . 120.3 ?
    C163 C164 C165 . . 119.5(3) ?
    C163 C164 H164 . . 120.2 ?
    C165 C164 H164 . . 120.2 ?
    C164 C165 C160 . . 123.7(3) ?
    C164 C165 H165 . . 118.1 ?
    C160 C165 H165 . . 118.1 ?
    C250 B2 C240 . . 111.11(19) ?
    C250 B2 C230 . . 108.09(18) ?
    C240 B2 C230 . . 110.83(19) ?
    C250 B2 C260 . . 108.47(18) ?
    C240 B2 C260 . . 108.24(18) ?
    C230 B2 C260 . . 110.08(18) ?
    C235 C230 C231 . . 114.5(2) ?
    C235 C230 B2 . . 123.6(2) ?
    C231 C230 B2 . . 121.82(19) ?
    C232 C231 C230 . . 123.1(2) ?
    C232 C231 H231 . . 118.4 ?
    C230 C231 H231 . . 118.4 ?
    C231 C232 C233 . . 120.5(2) ?
    C231 C232 H232 . . 119.7 ?
    C233 C232 H232 . . 119.7 ?
    C234 C233 C232 . . 118.2(2) ?
    C234 C233 H233 . . 120.9 ?
    C232 C233 H233 . . 120.9 ?
    C233 C234 C235 . . 120.9(2) ?
    C233 C234 H234 . . 119.6 ?
    C235 C234 H234 . . 119.6 ?
    C234 C235 C230 . . 122.8(2) ?
    C234 C235 H235 . . 118.6 ?
    C230 C235 H235 . . 118.6 ?
    C241 C240 C245 . . 113.6(2) ?
    C241 C240 B2 . . 123.6(2) ?
    C245 C240 B2 . . 122.6(2) ?
    C242 C241 C240 . . 122.8(3) ?
    C242 C241 H241 . . 118.6 ?
    C240 C241 H241 . . 118.6 ?
    C243 C242 C241 . . 121.2(3) ?
    C243 C242 H242 . . 119.4 ?
    C241 C242 H242 . . 119.4 ?
    C244 C243 C242 . . 118.2(3) ?
    C244 C243 H243 . . 120.9 ?
    C242 C243 H243 . . 120.9 ?
    C243 C244 C245 . . 120.4(3) ?
    C243 C244 H244 . . 119.8 ?
    C245 C244 H244 . . 119.8 ?
    C244 C245 C240 . . 123.7(3) ?
    C244 C245 H245 . . 118.1 ?
    C240 C245 H245 . . 118.1 ?
    C251 C250 C255 . . 113.8(2) ?
    C251 C250 B2 . . 122.7(2) ?
    C255 C250 B2 . . 123.3(2) ?
    C252 C251 C250 . . 123.4(2) ?
    C252 C251 H251 . . 118.3 ?
    C250 C251 H251 . . 118.3 ?
    C252 C253 C254 . . 119.0(3) ?
    C252 C253 H253 . . 120.5 ?
    C254 C253 H253 . . 120.5 ?
    C253 C254 C255 . . 120.4(3) ?
    C253 C254 H254 . . 119.8 ?
    C255 C254 H254 . . 119.8 ?
    C253 C252 C251 . . 120.1(3) ?
    C253 C252 H252 . . 119.9 ?
    C251 C252 H252 . . 119.9 ?
    C254 C255 C250 . . 123.3(2) ?
    C254 C255 H255 . . 118.4 ?
    C250 C255 H255 . . 118.4 ?
    C261 C260 C265 . . 114.7(2) ?
    C261 C260 B2 . . 122.0(2) ?
    C265 C260 B2 . . 123.1(2) ?
    C262 C261 C260 . . 122.9(2) ?
    C262 C261 H261 . . 118.6 ?
    C260 C261 H261 . . 118.6 ?
    C263 C262 C261 . . 120.7(3) ?
    C263 C262 H262 . . 119.6 ?
    C261 C262 H262 . . 119.6 ?
    C262 C263 C264 . . 119.0(2) ?
    C262 C263 H263 . . 120.5 ?
    C264 C263 H263 . . 120.5 ?
    C263 C264 C265 . . 120.0(2) ?
    C263 C264 H264 . . 120.0 ?
    C265 C264 H264 . . 120.0 ?
    C264 C265 C260 . . 122.6(2) ?
    C264 C265 H265 . . 118.7 ?
    C260 C265 H265 . . 118.7 ?
loop_
    _geom_torsion_atom_site_label_1
    _geom_torsion_atom_site_label_2
    _geom_torsion_atom_site_label_3
    _geom_torsion_atom_site_label_4
    _geom_torsion_site_symmetry_1
    _geom_torsion_site_symmetry_2
    _geom_torsion_site_symmetry_3
    _geom_torsion_site_symmetry_4
    _geom_torsion
    _geom_torsion_publ_flag
    O21 Co1 O11 C11 . . . . -142.51(15) ?
    N21 Co1 O11 C11 . . . . -55.62(16) ?
    N11 Co1 O11 C11 . . . . 37.47(16) ?
    N4 Co1 O11 C11 . . . . 133.36(16) ?
    O11 Co1 O21 C21 . . . . 41.59(14) ?
    N21 Co1 O21 C21 . . . . -54.31(14) ?
    N3 Co1 O21 C21 . . . . -139.01(14) ?
    N4 Co1 O21 C21 . . . . 126.25(15) ?
    O21 Co1 N3 C110 . . . . -148.59(15) ?
    N21 Co1 N3 C110 . . . . 124.83(16) ?
    N11 Co1 N3 C110 . . . . 31.43(16) ?
    N4 Co1 N3 C110 . . . . -64.14(16) ?
    O21 Co1 N3 C210 . . . . 87.94(15) ?
    N21 Co1 N3 C210 . . . . 1.35(15) ?
    N11 Co1 N3 C210 . . . . -92.05(15) ?
    N4 Co1 N3 C210 . . . . 172.38(15) ?
    O11 Co1 N4 C41 . . . . -76.23(18) ?
    O21 Co1 N4 C41 . . . . -164.46(18) ?
    N11 Co1 N4 C41 . . . . 15.00(19) ?
    N3 Co1 N4 C41 . . . . 100.02(18) ?
    O11 Co1 N4 C45 . . . . 142.82(17) ?
    O21 Co1 N4 C45 . . . . 54.59(17) ?
    N11 Co1 N4 C45 . . . . -125.95(17) ?
    N3 Co1 N4 C45 . . . . -40.93(17) ?
    O11 Co1 N11 C17 . . . . -22.7(2) ?
    N21 Co1 N11 C17 . . . . 73.2(2) ?
    N3 Co1 N11 C17 . . . . 157.9(2) ?
    N4 Co1 N11 C17 . . . . -107.3(2) ?
    O11 Co1 N11 C19 . . . . 164.13(17) ?
    N21 Co1 N11 C19 . . . . -99.99(18) ?
    N3 Co1 N11 C19 . . . . -15.26(17) ?
    N4 Co1 N11 C19 . . . . 79.53(18) ?
    O11 Co1 N21 C27 . . . . -48.3(2) ?
    O21 Co1 N21 C27 . . . . 39.0(2) ?
    N11 Co1 N21 C27 . . . . -140.4(2) ?
    N3 Co1 N21 C27 . . . . 135.3(2) ?
    O11 Co1 N21 C29 . . . . 147.64(16) ?
    O21 Co1 N21 C29 . . . . -125.00(16) ?
    N11 Co1 N21 C29 . . . . 55.54(16) ?
    N3 Co1 N21 C29 . . . . -28.69(16) ?
    Co1 O11 C11 C12 . . . . 148.64(16) ?
    Co1 O11 C11 C16 . . . . -33.6(3) ?
    O11 C11 C12 C13 . . . . 177.4(2) ?
    C16 C11 C12 C13 . . . . -0.5(3) ?
    C11 C12 C13 C14 . . . . 0.1(4) ?
    C12 C13 C14 C15 . . . . 0.1(5) ?
    C13 C14 C15 C16 . . . . 0.2(4) ?
    C14 C15 C16 C11 . . . . -0.5(4) ?
    C14 C15 C16 C17 . . . . 179.6(3) ?
    O11 C11 C16 C15 . . . . -177.1(2) ?
    C12 C11 C16 C15 . . . . 0.7(3) ?
    O11 C11 C16 C17 . . . . 2.8(3) ?
    C12 C11 C16 C17 . . . . -179.5(2) ?
    C19 N11 C17 C16 . . . . 174.9(2) ?
    Co1 N11 C17 C16 . . . . 2.1(3) ?
    C19 N11 C17 C18 . . . . -4.9(4) ?
    Co1 N11 C17 C18 . . . . -177.7(2) ?
    C15 C16 C17 N11 . . . . -166.4(2) ?
    C11 C16 C17 N11 . . . . 13.8(3) ?
    C15 C16 C17 C18 . . . . 13.4(4) ?
    C11 C16 C17 C18 . . . . -166.4(2) ?
    C17 N11 C19 C110 . . . . -178.3(2) ?
    Co1 N11 C19 C110 . . . . -4.6(3) ?
    C210 N3 C110 C19 . . . . 78.7(2) ?
    Co1 N3 C110 C19 . . . . -41.6(2) ?
    N11 C19 C110 N3 . . . . 30.5(3) ?
    Co1 O21 C21 C22 . . . . -140.95(17) ?
    Co1 O21 C21 C26 . . . . 40.8(2) ?
    O21 C21 C22 C23 . . . . -179.7(2) ?
    C26 C21 C22 C23 . . . . -1.5(3) ?
    C21 C22 C23 C24 . . . . 0.3(4) ?
    C22 C23 C24 C25 . . . . 1.2(5) ?
    C23 C24 C25 C26 . . . . -1.5(5) ?
    C24 C25 C26 C21 . . . . 0.3(4) ?
    C24 C25 C26 C27 . . . . 172.3(3) ?
    O21 C21 C26 C25 . . . . 179.4(2) ?
    C22 C21 C26 C25 . . . . 1.2(3) ?
    O21 C21 C26 C27 . . . . 7.1(3) ?
    C22 C21 C26 C27 . . . . -171.1(2) ?
    C29 N21 C27 C26 . . . . 156.0(2) ?
    Co1 N21 C27 C26 . . . . -6.1(3) ?
    C29 N21 C27 C28 . . . . -18.7(4) ?
    Co1 N21 C27 C28 . . . . 179.2(2) ?
    C25 C26 C27 N21 . . . . 161.9(3) ?
    C21 C26 C27 N21 . . . . -26.1(3) ?
    C25 C26 C27 C28 . . . . -23.4(4) ?
    C21 C26 C27 C28 . . . . 148.7(3) ?
    C27 N21 C29 C210 . . . . -116.2(3) ?
    Co1 N21 C29 C210 . . . . 48.4(2) ?
    C110 N3 C210 C29 . . . . -93.5(2) ?
    Co1 N3 C210 C29 . . . . 25.6(2) ?
    N21 C29 C210 N3 . . . . -47.2(2) ?
    C45 N4 C41 C42 . . . . -53.1(3) ?
    Co1 N4 C41 C42 . . . . 164.0(2) ?
    N4 C41 C42 C43 . . . . 54.2(4) ?
    C41 C42 C43 C44 . . . . -54.5(4) ?
    C42 C43 C44 C45 . . . . 54.9(4) ?
    C41 N4 C45 C44 . . . . 54.0(3) ?
    Co1 N4 C45 C44 . . . . -162.08(19) ?
    C43 C44 C45 N4 . . . . -54.8(3) ?
    O61 Co2 N7 C510 . . . . 147.97(16) ?
    N61 Co2 N7 C510 . . . . -125.53(17) ?
    N51 Co2 N7 C510 . . . . -32.34(17) ?
    N8 Co2 N7 C510 . . . . 63.75(17) ?
    O61 Co2 N7 C610 . . . . -88.62(15) ?
    N61 Co2 N7 C610 . . . . -2.11(15) ?
    N51 Co2 N7 C610 . . . . 91.07(16) ?
    N8 Co2 N7 C610 . . . . -172.83(15) ?
    O51 Co2 N8 C81 . . . . 78.03(19) ?
    O61 Co2 N8 C81 . . . . 166.63(19) ?
    N51 Co2 N8 C81 . . . . -12.40(19) ?
    N7 Co2 N8 C81 . . . . -97.40(19) ?
    O51 Co2 N8 C85 . . . . -140.36(17) ?
    O61 Co2 N8 C85 . . . . -51.76(16) ?
    N51 Co2 N8 C85 . . . . 129.21(17) ?
    N7 Co2 N8 C85 . . . . 44.20(17) ?
    O51 Co2 N51 C57 . . . . 24.3(2) ?
    N61 Co2 N51 C57 . . . . -72.3(2) ?
    N7 Co2 N51 C57 . . . . -157.0(2) ?
    N8 Co2 N51 C57 . . . . 108.9(2) ?
    O51 Co2 N51 C59 . . . . -162.18(19) ?
    N61 Co2 N51 C59 . . . . 101.23(19) ?
    N7 Co2 N51 C59 . . . . 16.51(19) ?
    N8 Co2 N51 C59 . . . . -77.59(19) ?
    O51 Co2 N61 C67 . . . . 49.8(2) ?
    O61 Co2 N61 C67 . . . . -37.8(2) ?
    N51 Co2 N61 C67 . . . . 141.2(2) ?
    N7 Co2 N61 C67 . . . . -134.5(2) ?
    O51 Co2 N61 C69 . . . . -146.86(16) ?
    O61 Co2 N61 C69 . . . . 125.48(16) ?
    N51 Co2 N61 C69 . . . . -55.49(17) ?
    N7 Co2 N61 C69 . . . . 28.76(16) ?
    O51 Co2 O61 C61 . . . . -41.09(16) ?
    N61 Co2 O61 C61 . . . . 55.56(16) ?
    N7 Co2 O61 C61 . . . . 140.20(16) ?
    N8 Co2 O61 C61 . . . . -125.78(16) ?
    O61 Co2 O51 C51 . . . . 139.23(15) ?
    N61 Co2 O51 C51 . . . . 52.38(16) ?
    N51 Co2 O51 C51 . . . . -40.44(16) ?
    N8 Co2 O51 C51 . . . . -136.86(16) ?
    Co2 O51 C51 C52 . . . . -148.37(16) ?
    Co2 O51 C51 C56 . . . . 35.1(3) ?
    O51 C51 C52 C53 . . . . -177.1(2) ?
    C56 C51 C52 C53 . . . . -0.3(3) ?
    C51 C52 C53 C54 . . . . -0.9(4) ?
    C52 C53 C54 C55 . . . . 1.2(4) ?
    C53 C54 C55 C56 . . . . -0.4(4) ?
    C54 C55 C56 C51 . . . . -0.8(4) ?
    C54 C55 C56 C57 . . . . 177.4(2) ?
    O51 C51 C56 C55 . . . . 177.7(2) ?
    C52 C51 C56 C55 . . . . 1.2(3) ?
    O51 C51 C56 C57 . . . . -0.5(3) ?
    C52 C51 C56 C57 . . . . -177.0(2) ?
    C59 N51 C57 C56 . . . . -174.0(2) ?
    Co2 N51 C57 C56 . . . . -0.8(3) ?
    C59 N51 C57 C58 . . . . 5.4(4) ?
    Co2 N51 C57 C58 . . . . 178.6(2) ?
    C55 C56 C57 N51 . . . . 164.2(2) ?
    C51 C56 C57 N51 . . . . -17.6(3) ?
    C55 C56 C57 C58 . . . . -15.2(4) ?
    C51 C56 C57 C58 . . . . 163.0(2) ?
    C57 N51 C59 C510 . . . . 177.5(2) ?
    Co2 N51 C59 C510 . . . . 3.5(3) ?
    C610 N7 C510 C59 . . . . -78.7(3) ?
    Co2 N7 C510 C59 . . . . 42.0(2) ?
    N51 C59 C510 N7 . . . . -30.1(3) ?
    Co2 O61 C61 C62 . . . . 138.9(2) ?
    Co2 O61 C61 C66 . . . . -42.7(3) ?
    O61 C61 C62 C63 . . . . -179.0(3) ?
    C66 C61 C62 C63 . . . . 2.5(5) ?
    C61 C62 C63 C64 . . . . 0.1(7) ?
    C62 C63 C64 C65 . . . . -2.3(8) ?
    C63 C64 C65 C66 . . . . 1.9(7) ?
    C64 C65 C66 C61 . . . . 0.7(5) ?
    C64 C65 C66 C67 . . . . -173.1(4) ?
    O61 C61 C66 C65 . . . . 178.8(3) ?
    C62 C61 C66 C65 . . . . -2.8(4) ?
    O61 C61 C66 C67 . . . . -7.3(4) ?
    C62 C61 C66 C67 . . . . 171.1(3) ?
    C69 N61 C67 C66 . . . . -158.6(2) ?
    Co2 N61 C67 C66 . . . . 2.6(4) ?
    C69 N61 C67 C68 . . . . 16.5(4) ?
    Co2 N61 C67 C68 . . . . 177.7(2) ?
    C65 C66 C67 N61 . . . . -157.0(3) ?
    C61 C66 C67 N61 . . . . 29.2(4) ?
    C65 C66 C67 C68 . . . . 27.8(4) ?
    C61 C66 C67 C68 . . . . -145.9(3) ?
    C67 N61 C69 C610 . . . . 116.0(3) ?
    Co2 N61 C69 C610 . . . . -47.7(2) ?
    C510 N7 C610 C69 . . . . 94.6(2) ?
    Co2 N7 C610 C69 . . . . -24.3(2) ?
    N61 C69 C610 N7 . . . . 45.9(3) ?
    C85 N8 C81 C82 . . . . 52.9(3) ?
    Co2 N8 C81 C82 . . . . -163.5(2) ?
    N8 C81 C82 C83 . . . . -54.0(4) ?
    C81 C82 C83 C84 . . . . 54.4(4) ?
    C81 N8 C85 C84 . . . . -55.1(3) ?
    Co2 N8 C85 C84 . . . . 159.87(19) ?
    N8 C85 C84 C83 . . . . 56.3(3) ?
    C82 C83 C84 C85 . . . . -55.3(4) ?
    C150 B1 C130 C131 . . . . 142.0(2) ?
    C160 B1 C130 C131 . . . . 23.2(3) ?
    C140 B1 C130 C131 . . . . -99.2(2) ?
    C150 B1 C130 C135 . . . . -42.0(3) ?
    C160 B1 C130 C135 . . . . -160.77(19) ?
    C140 B1 C130 C135 . . . . 76.9(2) ?
    C135 C130 C131 C132 . . . . -2.4(3) ?
    B1 C130 C131 C132 . . . . 173.9(2) ?
    C130 C131 C132 C133 . . . . 1.4(4) ?
    C131 C132 C133 C134 . . . . 0.3(4) ?
    C132 C133 C134 C135 . . . . -0.8(4) ?
    C133 C134 C135 C130 . . . . -0.4(4) ?
    C131 C130 C135 C134 . . . . 1.9(3) ?
    B1 C130 C135 C134 . . . . -174.5(2) ?
    C150 B1 C140 C141 . . . . 72.0(3) ?
    C160 B1 C140 C141 . . . . -169.0(2) ?
    C130 B1 C140 C141 . . . . -48.4(3) ?
    C150 B1 C140 C145 . . . . -103.9(3) ?
    C160 B1 C140 C145 . . . . 15.1(3) ?
    C130 B1 C140 C145 . . . . 135.7(2) ?
    C145 C140 C141 C142 . . . . 0.8(4) ?
    B1 C140 C141 C142 . . . . -175.5(3) ?
    C140 C141 C142 C143 . . . . -1.8(5) ?
    C141 C142 C143 C144 . . . . 1.2(5) ?
    C142 C143 C144 C145 . . . . 0.3(5) ?
    C143 C144 C145 C140 . . . . -1.3(5) ?
    C141 C140 C145 C144 . . . . 0.8(4) ?
    B1 C140 C145 C144 . . . . 176.9(3) ?
    C160 B1 C150 C151 . . . . -89.3(3) ?
    C130 B1 C150 C151 . . . . 151.3(2) ?
    C140 B1 C150 C151 . . . . 32.2(3) ?
    C160 B1 C150 C155 . . . . 84.1(3) ?
    C130 B1 C150 C155 . . . . -35.4(3) ?
    C140 B1 C150 C155 . . . . -154.4(2) ?
    C155 C150 C151 C152 . . . . -1.2(4) ?
    B1 C150 C151 C152 . . . . 172.7(2) ?
    C150 C151 C152 C153 . . . . 1.1(4) ?
    C151 C152 C153 C154 . . . . -0.9(5) ?
    C152 C153 C154 C155 . . . . 0.9(4) ?
    C153 C154 C155 C150 . . . . -1.0(4) ?
    C151 C150 C155 C154 . . . . 1.1(4) ?
    B1 C150 C155 C154 . . . . -172.7(2) ?
    C150 B1 C160 C161 . . . . -17.8(3) ?
    C130 B1 C160 C161 . . . . 102.7(2) ?
    C140 B1 C160 C161 . . . . -137.0(2) ?
    C150 B1 C160 C165 . . . . 164.7(2) ?
    C130 B1 C160 C165 . . . . -74.9(3) ?
    C140 B1 C160 C165 . . . . 45.5(3) ?
    C165 C160 C161 C162 . . . . 0.9(4) ?
    B1 C160 C161 C162 . . . . -176.8(2) ?
    C160 C161 C162 C163 . . . . -0.4(4) ?
    C161 C162 C163 C164 . . . . -0.4(5) ?
    C162 C163 C164 C165 . . . . 0.5(5) ?
    C163 C164 C165 C160 . . . . 0.1(5) ?
    C161 C160 C165 C164 . . . . -0.8(4) ?
    B1 C160 C165 C164 . . . . 176.9(3) ?
    C250 B2 C230 C235 . . . . -14.2(3) ?
    C240 B2 C230 C235 . . . . 107.8(2) ?
    C260 B2 C230 C235 . . . . -132.5(2) ?
    C250 B2 C230 C231 . . . . 167.79(19) ?
    C240 B2 C230 C231 . . . . -70.2(3) ?
    C260 B2 C230 C231 . . . . 49.5(3) ?
    C235 C230 C231 C232 . . . . -1.7(3) ?
    B2 C230 C231 C232 . . . . 176.5(2) ?
    C230 C231 C232 C233 . . . . 0.6(4) ?
    C231 C232 C233 C234 . . . . 0.7(4) ?
    C232 C233 C234 C235 . . . . -0.8(4) ?
    C233 C234 C235 C230 . . . . -0.4(4) ?
    C231 C230 C235 C234 . . . . 1.6(3) ?
    B2 C230 C235 C234 . . . . -176.6(2) ?
    C250 B2 C240 C241 . . . . 156.6(2) ?
    C230 B2 C240 C241 . . . . 36.4(3) ?
    C260 B2 C240 C241 . . . . -84.4(3) ?
    C250 B2 C240 C245 . . . . -29.1(3) ?
    C230 B2 C240 C245 . . . . -149.3(2) ?
    C260 B2 C240 C245 . . . . 89.9(3) ?
    C245 C240 C241 C242 . . . . 0.4(4) ?
    B2 C240 C241 C242 . . . . 175.2(3) ?
    C240 C241 C242 C243 . . . . 1.1(5) ?
    C241 C242 C243 C244 . . . . -1.6(5) ?
    C242 C243 C244 C245 . . . . 0.6(5) ?
    C243 C244 C245 C240 . . . . 1.0(5) ?
    C241 C240 C245 C244 . . . . -1.5(4) ?
    B2 C240 C245 C244 . . . . -176.3(3) ?
    C240 B2 C250 C251 . . . . -40.4(3) ?
    C230 B2 C250 C251 . . . . 81.4(3) ?
    C260 B2 C250 C251 . . . . -159.3(2) ?
    C240 B2 C250 C255 . . . . 145.2(2) ?
    C230 B2 C250 C255 . . . . -93.0(2) ?
    C260 B2 C250 C255 . . . . 26.3(3) ?
    C255 C250 C251 C252 . . . . 1.5(4) ?
    B2 C250 C251 C252 . . . . -173.4(2) ?
    C252 C253 C254 C255 . . . . -0.1(4) ?
    C254 C253 C252 C251 . . . . -0.2(4) ?
    C250 C251 C252 C253 . . . . -0.6(4) ?
    C253 C254 C255 C250 . . . . 1.1(4) ?
    C251 C250 C255 C254 . . . . -1.7(4) ?
    B2 C250 C255 C254 . . . . 173.1(2) ?
    C250 B2 C260 C261 . . . . 84.6(3) ?
    C240 B2 C260 C261 . . . . -36.0(3) ?
    C230 B2 C260 C261 . . . . -157.3(2) ?
    C250 B2 C260 C265 . . . . -90.6(3) ?
    C240 B2 C260 C265 . . . . 148.8(2) ?
    C230 B2 C260 C265 . . . . 27.5(3) ?
    C265 C260 C261 C262 . . . . 0.2(4) ?
    B2 C260 C261 C262 . . . . -175.4(2) ?
    C260 C261 C262 C263 . . . . -0.4(5) ?
    C261 C262 C263 C264 . . . . 0.7(5) ?
    C262 C263 C264 C265 . . . . -0.9(5) ?
    C263 C264 C265 C260 . . . . 0.7(4) ?
    C261 C260 C265 C264 . . . . -0.3(4) ?
    B2 C260 C265 C264 . . . . 175.2(2) ?
loop_
    _geom_hbond_atom_site_label_D
    _geom_hbond_atom_site_label_H
    _geom_hbond_atom_site_label_A
    _geom_hbond_site_symmetry_A
    _geom_hbond_distance_DH
    _geom_hbond_distance_HA
    _geom_hbond_distance_DA
    _geom_hbond_angle_DHA
    C45 H45B O21 . 0.97 2.37 2.932(3) 116
    C85 H85A O61 . 0.97 2.33 2.907(3) 117
    C135 H135 O21 . 0.93 2.58 3.289(3) 133
    C231 H231 O61 . 0.93 2.54 3.261(3) 135
    C18 H18C Cg1 1_455 0.96 2.98 3.559(3) 120
    C610 H61A Cg1 . 0.97 2.94 3.886(2) 165
    C45 H45A Cg2 . 0.97 3.00 3.658(3) 126
    C210 H21B Cg3 . 0.97 2.98 3.898(2) 158
