# Supplementary material for: {2,2′-[1,1′-(3-Aza­pentane-1,5-diyl­dinitrilo)diethyl­idyne]diphenolato}(piperidine)cobalt(III) tetra­phenyl­borate
Source: Acta Crystallogr Sect E Struct Rep Online. 2008 Feb 15;64(Pt 3):m479–80. doi: 10.1107/S1600536808003875 (PMC2960776; doi:10.1107/S1600536808003875)
Supplement: Supplementary file 2 [file e-64-0m479-Isup2.hkl]

# 
# h,k,l, Fc-squared, Fo-squared, sigma(Fo-squared) and status flag 
# 
data_I
_shelx_title '   Amir #9 - alle Reflexe - mit Abskorr' 
_shelx_refln_list_code          4 
_shelx_F_calc_maximum      350.49 
_exptl_crystal_F_000      1696.00 
_reflns_d_resolution_high  0.7193 
 
loop_ 
 _symmetry_equiv_pos_as_xyz 
 'x, y, z' 
 '-x, -y, -z' 
 
_cell_length_a    11.1188 
_cell_length_b    16.8783 
_cell_length_c    23.3398 
_cell_angle_alpha  91.222 
_cell_angle_beta   96.054 
_cell_angle_gamma 100.914 
 
_shelx_F_squared_multiplier     1.000 
 
loop_ 
 _refln_index_h 
 _refln_index_k 
 _refln_index_l 
 _refln_F_squared_calc 
 _refln_F_squared_meas 
 _refln_F_squared_sigma 
 _refln_observed_status 
   1   0   0      222.11      235.14     60.54 o 
   2   0   0    13554.54    13142.64    470.35 o 
   3   0   0     2312.77     2490.11     39.82 o 
   4   0   0        0.92       36.99     28.41 o 
   5   0   0     3965.54     4185.08    119.57 o 
   6   0   0      292.25      302.37     21.81 o 
   7   0   0      108.85       75.59     16.72 o 
   8   0   0     1290.80     1317.81     28.32 o 
   9   0   0        1.74       -2.72     17.95 o 
  10   0   0      546.07      617.83     23.57 o 
  11   0   0       28.80       15.64     15.85 o 
  12   0   0       14.13       20.93     18.90 o 
  13   0   0      250.65      266.97     26.89 o 
  14   0   0        0.02       -5.07     17.02 o 
  15   0   0       77.99       73.87     37.69 o 
 -15   1   0       12.44       24.34     21.43 o 
 -14   1   0        0.02        7.68     19.34 o 
 -13   1   0        0.21       -0.44     19.06 o 
 -12   1   0      303.70      358.17     24.13 o 
 -11   1   0      168.32      156.58     16.30 o 
 -10   1   0     1573.79     1556.34     63.77 o 
  -9   1   0      104.70       87.05     22.41 o 
  -8   1   0     1001.48      985.00     22.07 o 
  -7   1   0     2300.14     2324.35    104.87 o 
  -6   1   0     1233.12     1181.21     51.78 o 
  -5   1   0     4789.84     4695.42     49.36 o 
  -4   1   0        7.24       14.35     20.39 o 
  -3   1   0     5402.16     5142.41     46.63 o 
  -2   1   0     2958.39     2657.32     66.50 o 
  -1   1   0     6853.93     6298.96     87.63 o 
   1   1   0     1692.70     1476.84     50.55 o 
   2   1   0     5882.51     5090.81     54.58 o 
   3   1   0     1848.71     2001.24     64.05 o 
   4   1   0       69.09       63.62     27.76 o 
   5   1   0     8376.66     8231.61    187.33 o 
   6   1   0      701.66      678.67     20.29 o 
   7   1   0      228.01      222.21     27.00 o 
   8   1   0     3587.45     3609.89     29.72 o 
   9   1   0      209.47      209.66     18.63 o 
  10   1   0        3.51      -15.27     15.27 o 
  11   1   0        2.55       -5.56     17.88 o 
  12   1   0      219.90      214.25     25.76 o 
  13   1   0        6.23       -4.77     19.32 o 
  14   1   0        0.77       15.42     17.60 o 
 -15   2   0       48.51       33.47     34.45 o 
 -14   2   0        0.01       16.47     23.56 o 
 -13   2   0      102.71      124.86     23.44 o 
 -12   2   0        0.92       -0.74     15.58 o 
 -11   2   0      102.89       90.63     15.50 o 
 -10   2   0        2.85       -7.91     25.27 o 
  -9   2   0        3.00      -13.07     17.68 o 
  -8   2   0     1266.44     1234.40     20.94 o 
  -7   2   0       50.52       63.40     33.16 o 
  -6   2   0     3030.06     3091.44     34.68 o 
  -5   2   0     6825.66     7280.57    101.74 o 
  -4   2   0     1484.06     1547.70     47.60 o 
  -3   2   0       37.85       69.01     28.26 o 
  -2   2   0     5852.51     5806.88     79.38 o 
  -1   2   0     5317.14     4710.61     68.79 o 
   0   2   0    59358.89    63490.70    364.99 o 
   1   2   0      463.21      306.83     36.89 o 
   2   2   0     4273.23     3968.19     48.92 o 
   3   2   0     7380.53     7595.90     51.98 o 
   4   2   0       50.01       43.03     21.80 o 
   5   2   0     4202.20     4186.09     34.74 o 
   6   2   0      127.35      138.36     23.75 o 
   7   2   0      839.87      795.60     19.52 o 
   8   2   0      161.04      162.56     18.82 o 
   9   2   0      157.12      170.82     28.89 o 
  10   2   0      407.01      386.64     16.84 o 
  11   2   0      395.21      400.05     17.60 o 
  12   2   0        3.22        4.96     20.36 o 
  13   2   0      233.49      230.93     39.64 o 
  14   2   0        0.42        9.08     26.03 o 
 -15   3   0       71.68       30.24     21.38 o 
 -14   3   0        4.03       37.74     23.29 o 
 -13   3   0       92.67       92.85     25.97 o 
 -12   3   0        7.40       10.69     15.16 o 
 -11   3   0      179.83      203.45     23.76 o 
 -10   3   0      115.75      142.31     21.44 o 
  -9   3   0       82.55       87.82     15.84 o 
  -8   3   0       98.92      128.09     31.86 o 
  -7   3   0     1253.61     1360.48     24.10 o 
  -6   3   0      866.05     1011.73     28.16 o 
  -5   3   0     3672.14     3696.53     92.60 o 
  -4   3   0      188.32      231.31     28.64 o 
  -3   3   0    20202.96    20477.98     80.56 o 
  -2   3   0      940.66      868.14     36.14 o 
  -1   3   0     7136.19     6527.28    119.36 o 
   0   3   0    10863.68    10193.85     79.16 o 
   1   3   0     1710.52     1507.93     50.77 o 
   2   3   0     1411.78     1455.24     31.41 o 
   3   3   0      611.37      622.79     31.79 o 
   4   3   0      256.69      252.71     22.11 o 
   5   3   0      795.95      691.21     22.27 o 
   6   3   0      292.47      320.15     20.58 o 
   7   3   0      567.08      591.32     20.29 o 
   8   3   0       10.58        5.42     23.38 o 
   9   3   0       18.03       37.05     21.61 o 
  10   3   0      111.09      119.12     17.71 o 
  11   3   0      129.83      133.58     16.15 o 
  12   3   0      180.75      189.45     17.07 o 
  13   3   0       40.36       38.91     19.32 o 
  14   3   0        0.12      -10.79     25.09 o 
 -15   4   0       16.80       10.20     20.91 o 
 -14   4   0        1.12        3.73     19.00 o 
 -13   4   0      462.25      422.44     25.55 o 
 -12   4   0      122.32      151.49     35.37 o 
 -11   4   0      489.76      504.11     75.99 o 
 -10   4   0     1791.74     1779.52     31.51 o 
  -9   4   0        1.52        8.42     15.35 o 
  -8   4   0      941.09      846.54     33.98 o 
  -7   4   0      565.29      592.80     21.35 o 
  -6   4   0     3610.80     3677.73     32.98 o 
  -5   4   0       29.14        1.49     19.44 o 
  -4   4   0       18.87       25.00     21.72 o 
  -3   4   0      191.50      187.11     26.04 o 
  -2   4   0     9135.34     8902.73     58.10 o 
  -1   4   0     4480.98     4149.78     65.69 o 
   0   4   0    29929.73    29937.61    469.86 o 
   1   4   0      694.55      680.85     32.32 o 
   2   4   0    10815.13    10960.80     60.75 o 
   3   4   0     1254.49     1332.50     52.13 o 
   4   4   0      779.08      699.32     20.63 o 
   5   4   0     8893.91     8537.09     42.85 o 
   6   4   0        1.76        6.36     18.43 o 
   7   4   0     3616.67     3637.95     32.30 o 
   8   4   0      500.27      508.33     24.90 o 
   9   4   0       67.08       71.56     25.27 o 
  10   4   0        2.02      -13.35     17.48 o 
  11   4   0      149.24      165.29     18.67 o 
  12   4   0       81.69       52.35     23.60 o 
  13   4   0       28.70       45.58     16.88 o 
  14   4   0        1.64       -9.03     18.25 o 
 -15   5   0       79.09       31.48     21.65 o 
 -14   5   0        1.71        7.83     18.96 o 
 -13   5   0       35.59       76.26     19.33 o 
 -12   5   0       44.45       52.87     15.96 o 
 -11   5   0       84.00       90.67     17.94 o 
 -10   5   0       23.19       26.40     15.19 o 
  -9   5   0        0.22        0.29     21.57 o 
  -8   5   0       42.00       39.13     15.92 o 
  -7   5   0      681.76      680.95     20.95 o 
  -6   5   0       50.04       44.86     22.63 o 
  -5   5   0    25469.10    26790.26    260.79 o 
  -4   5   0       46.72       56.99     18.82 o 
  -3   5   0     2419.33     2566.79     33.37 o 
  -2   5   0     5292.55     5117.60     41.30 o 
  -1   5   0      710.21      721.68     26.86 o 
   0   5   0     1600.06     1569.07    140.18 o 
   1   5   0       40.78       55.88     22.30 o 
   2   5   0     2220.98     1993.14     38.92 o 
   3   5   0       91.72      148.46     18.75 o 
   4   5   0      258.44      235.87     20.15 o 
   5   5   0      968.29     1136.95     38.80 o 
   6   5   0      882.56      822.30     31.55 o 
   7   5   0      696.16      691.69     29.82 o 
   8   5   0     1074.43     1112.40     40.58 o 
   9   5   0        4.68        5.12     15.08 o 
  10   5   0      304.99      317.74     18.92 o 
  11   5   0      201.73      239.36     16.76 o 
  12   5   0       92.96       96.46     17.41 o 
  13   5   0      273.74      286.58     65.72 o 
  14   5   0        8.74       -2.69     18.28 o 
 -15   6   0       35.59       15.33     21.08 o 
 -14   6   0        2.57       -6.63     20.36 o 
 -13   6   0      329.52      417.67     25.24 o 
 -12   6   0       97.02       93.58     18.85 o 
 -11   6   0       34.46      -25.16     30.89 o 
 -10   6   0     2571.43     2645.72    102.29 o 
  -9   6   0        0.80       -7.95     15.93 o 
  -8   6   0      412.16      359.13     16.69 o 
  -7   6   0      948.87     1010.54     19.63 o 
  -6   6   0      752.51      691.59     21.36 o 
  -5   6   0      183.90      169.41     30.51 o 
  -4   6   0      536.60      479.95     20.25 o 
  -3   6   0     3338.75     3927.75     35.68 o 
  -2   6   0       57.34       74.93     22.92 o 
  -1   6   0      206.69      196.03     25.44 o 
   0   6   0     4605.72     4349.19    184.93 o 
   1   6   0      507.98      481.69     50.84 o 
   2   6   0     1645.95     1596.58     25.39 o 
   3   6   0     3486.21     3163.32     29.18 o 
   4   6   0      435.74      477.21     20.24 o 
   5   6   0       99.36       54.23     22.09 o 
   6   6   0        2.64       14.13     21.65 o 
   7   6   0     1189.69     1256.28     20.44 o 
   8   6   0      314.50      337.00     17.18 o 
   9   6   0       11.99       -9.72     21.17 o 
  10   6   0       99.51      129.62     18.93 o 
  11   6   0        0.22        3.04     38.93 o 
  12   6   0       36.19       35.29     20.57 o 
  13   6   0       64.82       21.84     24.58 o 
 -15   7   0       34.50        1.11     21.22 o 
 -14   7   0       16.87       -1.48     21.17 o 
 -13   7   0      265.22      284.90     21.15 o 
 -12   7   0       43.38       54.86     31.21 o 
 -11   7   0      223.44      210.93     33.64 o 
 -10   7   0       91.33      114.91     17.98 o 
  -9   7   0       38.89       48.04     21.84 o 
  -8   7   0      694.56      763.34     18.72 o 
  -7   7   0     1238.23     1187.92     22.31 o 
  -6   7   0      203.09      193.52     16.19 o 
  -5   7   0     8611.15     8953.02     42.12 o 
  -4   7   0       71.67       82.53     19.74 o 
  -3   7   0     3438.64     4020.57     37.92 o 
  -2   7   0      135.00      152.22     23.66 o 
  -1   7   0        0.88       -6.78     20.08 o 
   0   7   0     9769.27     9633.91    246.23 o 
   1   7   0        4.69       14.58     23.02 o 
   2   7   0     2658.92     2378.61     53.04 o 
   3   7   0     4198.77     4054.16     35.36 o 
   4   7   0       53.20       53.61     20.52 o 
   5   7   0     2373.81     2431.85     57.71 o 
   6   7   0      383.54      401.63     27.49 o 
   7   7   0      300.24      303.77     17.45 o 
   8   7   0     2254.95     2275.63    104.17 o 
   9   7   0        2.18       19.24     15.65 o 
  10   7   0       93.09      109.12     16.00 o 
  11   7   0       24.01       13.72     16.65 o 
  12   7   0        0.85       16.48     17.06 o 
  13   7   0       58.71       23.72     17.79 o 
 -15   8   0       42.05       32.98     21.24 o 
 -14   8   0        1.00        1.16     24.36 o 
 -13   8   0       90.23       73.77     24.30 o 
 -12   8   0       24.65       47.05     23.71 o 
 -11   8   0       26.95       51.66     23.44 o 
 -10   8   0      599.38      515.67     17.34 o 
  -9   8   0       12.43       15.10     15.58 o 
  -8   8   0     2048.06     2003.18     27.68 o 
  -7   8   0       39.08       12.65     17.46 o 
  -6   8   0      576.31      520.63     16.92 o 
  -5   8   0     3328.94     3288.72     41.19 o 
  -4   8   0      241.12      245.58     26.09 o 
  -3   8   0     1414.65     1770.00     46.55 o 
  -2   8   0       17.81       21.53     18.63 o 
  -1   8   0       61.66       79.61     28.30 o 
   0   8   0      355.95      365.64     22.31 o 
   1   8   0        0.92       15.92     25.58 o 
   2   8   0      390.10      442.32     21.07 o 
   3   8   0     1155.60     1093.17     62.37 o 
   4   8   0      152.54      153.93     16.08 o 
   5   8   0      112.79       95.13     36.13 o 
   6   8   0      374.08      322.94     19.96 o 
   7   8   0     1310.83     1369.73     75.87 o 
   8   8   0       40.61       64.06     29.54 o 
   9   8   0       48.42       65.07     18.79 o 
  10   8   0       48.45       50.54     22.36 o 
  11   8   0        4.03      -17.52     24.28 o 
  12   8   0       70.02       50.17     20.23 o 
  13   8   0        6.82       -0.01     18.06 o 
 -15   9   0       13.28        6.03     21.22 o 
 -14   9   0        2.67        3.76     21.98 o 
 -13   9   0      299.48      289.34     24.47 o 
 -12   9   0        4.57        5.91     17.78 o 
 -11   9   0       53.37       73.58     18.17 o 
 -10   9   0        1.83        8.15     26.73 o 
  -9   9   0       49.19       46.51     18.52 o 
  -8   9   0      215.14      271.00     19.21 o 
  -7   9   0       26.48       23.33     16.29 o 
  -6   9   0       61.32       57.03     16.78 o 
  -5   9   0     1382.27     1361.75     30.38 o 
  -4   9   0       11.72       10.30     22.18 o 
  -3   9   0     5918.63     5416.11     34.69 o 
  -2   9   0      257.67      204.50     18.03 o 
  -1   9   0      589.41      636.35     20.13 o 
   0   9   0     7117.57     6970.77     88.03 o 
   1   9   0       94.34       95.45     16.50 o 
   2   9   0    11691.31    11659.80    219.39 o 
   3   9   0      242.79      271.55     17.07 o 
   4   9   0       22.14       27.30     17.42 o 
   5   9   0      675.25      672.98     48.08 o 
   6   9   0        8.92       16.36     22.38 o 
   7   9   0      515.58      541.89     29.11 o 
   8   9   0      472.50      506.17     43.21 o 
   9   9   0        4.44        5.79     31.54 o 
  10   9   0       20.78       23.87     22.45 o 
  11   9   0        0.20       16.36     23.86 o 
  12   9   0       55.62       33.62     20.44 o 
 -14  10   0        4.44       12.31     34.45 o 
 -13  10   0       28.82       16.98     19.48 o 
 -12  10   0       44.53       10.13     18.89 o 
 -11  10   0        9.33       19.22     17.66 o 
 -10  10   0       45.33       74.77     18.42 o 
  -9  10   0        7.41       13.64     22.63 o 
  -8  10   0     2187.32     2250.05     28.21 o 
  -7  10   0       61.18       58.50     21.88 o 
  -6  10   0      242.18      243.61     34.08 o 
  -5  10   0      570.86      518.34     34.46 o 
  -4  10   0       21.83       19.94     22.30 o 
  -3  10   0      964.71      903.87     22.05 o 
  -2  10   0      497.42      469.95     18.18 o 
  -1  10   0      565.49      547.98     21.77 o 
   0  10   0     1552.96     1647.11     24.54 o 
   1  10   0       92.55       87.49     16.46 o 
   2  10   0       39.16        5.55     16.09 o 
   3  10   0      690.10      754.80     58.51 o 
   4  10   0      226.31      248.59     24.30 o 
   5  10   0     1520.67     1554.86     41.51 o 
   6  10   0      186.32      205.41     18.96 o 
   7  10   0      691.05      758.05     21.61 o 
   8  10   0      107.07      120.15     28.24 o 
   9  10   0       23.26       31.05     28.73 o 
  10  10   0       48.04       51.36     18.77 o 
  11  10   0       53.89       16.52     24.84 o 
  12  10   0        1.18       11.75     17.87 o 
 -14  11   0        7.02        0.73     19.64 o 
 -13  11   0       78.74       44.58     19.95 o 
 -12  11   0        1.87      -15.92     15.92 o 
 -11  11   0      101.36      101.94     15.96 o 
 -10  11   0      160.49      167.61     16.32 o 
  -9  11   0       21.63       23.65     15.50 o 
  -8  11   0      159.24      139.77     16.00 o 
  -7  11   0       47.43       93.26     26.89 o 
  -6  11   0      604.30      626.96     17.30 o 
  -5  11   0        1.06       16.80     14.97 o 
  -4  11   0       26.18        3.56     22.41 o 
  -3  11   0      755.36      744.98     33.23 o 
  -2  11   0       10.26       -0.35     15.65 o 
  -1  11   0       32.91       31.88     15.61 o 
   0  11   0     4333.79     4101.99     30.10 o 
   1  11   0      160.46      173.63     24.73 o 
   2  11   0     1377.55     1428.00     20.94 o 
   3  11   0     1788.58     1850.76     65.68 o 
   4  11   0      288.72      260.12     16.38 o 
   5  11   0      636.42      679.45     20.31 o 
   6  11   0       86.11       82.66     19.71 o 
   7  11   0      933.97     1005.03     26.20 o 
   8  11   0      192.09      238.89     34.72 o 
   9  11   0        0.29       -6.48     16.04 o 
  10  11   0        6.96        1.50     18.76 o 
  11  11   0        3.82        8.42     24.84 o 
 -14  12   0        9.32       28.33     24.50 o 
 -13  12   0        5.80        5.30     16.87 o 
 -12  12   0        6.29      -14.58     22.91 o 
 -11  12   0      145.07      194.15     34.62 o 
 -10  12   0       24.99       19.54     18.16 o 
  -9  12   0        2.09       22.40     18.32 o 
  -8  12   0      170.97      157.87     31.70 o 
  -7  12   0      178.62      169.43     18.31 o 
  -6  12   0      225.53      203.53     15.84 o 
  -5  12   0     2603.85     2608.90     43.64 o 
  -4  12   0        0.46        2.89     20.41 o 
  -3  12   0     9553.74     9714.51    149.36 o 
  -2  12   0      269.00      277.59     16.65 o 
  -1  12   0     2496.23     2424.37     33.64 o 
   0  12   0     1727.38     1698.10     53.35 o 
   1  12   0       45.59       54.21     21.84 o 
   2  12   0      586.82      611.55     26.14 o 
   3  12   0      202.05      200.00     17.93 o 
   4  12   0      315.63      339.07     18.36 o 
   5  12   0       68.16       56.53     22.07 o 
   6  12   0       14.28       12.49     16.07 o 
   7  12   0       16.61        7.46     18.74 o 
   8  12   0      175.93      178.95     19.22 o 
   9  12   0       97.79       94.30     17.01 o 
  10  12   0       14.98       32.30     20.30 o 
  11  12   0       15.07       23.92     21.04 o 
 -14  13   0        0.03       -8.97     28.51 o 
 -13  13   0       27.70       38.59     17.25 o 
 -12  13   0       92.39       59.86     23.49 o 
 -11  13   0      320.68      336.74     23.60 o 
 -10  13   0      422.65      452.44     21.06 o 
  -9  13   0       43.32       58.15     16.03 o 
  -8  13   0     1479.83     1527.60     37.23 o 
  -7  13   0        8.29      -20.91     62.69 o 
  -6  13   0      837.46      801.25     17.68 o 
  -5  13   0       98.43       93.74     21.04 o 
  -4  13   0       79.43      113.39     25.97 o 
  -3  13   0      359.03      352.78     18.43 o 
  -2  13   0      564.79      567.44     22.74 o 
  -1  13   0       28.84       46.64     44.17 o 
   0  13   0     1355.98     1297.41     32.64 o 
   1  13   0      435.38      457.18     17.34 o 
   2  13   0     1100.64     1106.84     42.20 o 
   3  13   0      300.99      371.87     36.94 o 
   4  13   0       43.92       45.14     16.70 o 
   5  13   0      825.72      909.50     25.82 o 
   6  13   0       50.89       59.50     18.32 o 
   7  13   0      467.59      488.62     65.78 o 
   8  13   0        6.00      -16.56     24.03 o 
   9  13   0        8.92       16.88     16.99 o 
  10  13   0        0.69       25.70     25.62 o 
 -13  14   0       10.31       17.90     17.79 o 
 -12  14   0       20.60       18.25     35.10 o 
 -11  14   0      143.96      117.18     16.42 o 
 -10  14   0       15.91       39.59     25.49 o 
  -9  14   0       19.68        8.70     22.60 o 
  -8  14   0        1.22       18.89     15.84 o 
  -7  14   0     1013.57      877.08     58.89 o 
  -6  14   0        0.06      -19.56     20.01 o 
  -5  14   0     2433.46     2503.87    125.92 o 
  -4  14   0       73.69      100.60     17.28 o 
  -3  14   0     1224.78     1261.05     21.55 o 
  -2  14   0      168.44      159.79     22.11 o 
  -1  14   0      324.00      350.19     18.81 o 
   0  14   0     1380.22     1454.04     49.61 o 
   1  14   0       59.37       86.12     15.58 o 
   2  14   0       16.90        3.56     17.04 o 
   3  14   0      344.11      348.91     19.71 o 
   4  14   0      134.15      129.53     17.79 o 
   5  14   0       19.24       18.58     15.88 o 
   6  14   0        2.04        4.21     16.72 o 
   7  14   0       46.64       47.96     17.11 o 
   8  14   0      225.65      222.96     55.35 o 
   9  14   0        3.04       14.87     17.03 o 
  10  14   0       95.15       55.93     21.98 o 
 -13  15   0        8.33       27.89     20.85 o 
 -12  15   0       15.99        2.18     20.04 o 
 -11  15   0       36.12       47.73     22.19 o 
 -10  15   0      501.89      531.50     56.66 o 
  -9  15   0        4.74      -10.17     18.92 o 
  -8  15   0     1064.77     1116.44     22.38 o 
  -7  15   0       47.58       53.87     15.77 o 
  -6  15   0      459.69      520.00     22.65 o 
  -5  15   0      147.90      147.26     17.87 o 
  -4  15   0       30.39       42.60     15.54 o 
  -3  15   0      919.40      993.93     24.52 o 
  -2  15   0      277.81      255.61     18.69 o 
  -1  15   0        1.68       -1.40     14.28 o 
   0  15   0      218.90      247.42     40.29 o 
   1  15   0        2.32       11.87     17.56 o 
   2  15   0      250.37      281.78     22.76 o 
   3  15   0       41.48       43.20     15.43 o 
   4  15   0       42.34       20.42     17.48 o 
   5  15   0       17.69       35.33     22.60 o 
   6  15   0       16.02       13.79     23.90 o 
   7  15   0      126.61       81.86     45.31 o 
   8  15   0        5.63        2.95     26.46 o 
   9  15   0       30.76       -5.57     21.06 o 
 -12  16   0        6.36       24.98     24.03 o 
 -11  16   0      197.52      157.38     56.22 o 
 -10  16   0       10.35        1.30     37.80 o 
  -9  16   0       59.67       45.66     20.10 o 
  -8  16   0       16.19        9.31     18.58 o 
  -7  16   0        9.71       15.21     15.46 o 
  -6  16   0       22.26       28.64     15.00 o 
  -5  16   0      452.09      481.26     19.53 o 
  -4  16   0       25.79       37.49     15.19 o 
  -3  16   0        9.92        8.99     15.23 o 
  -2  16   0       21.23       44.80     17.48 o 
  -1  16   0       14.94       13.93     17.16 o 
   0  16   0      137.33      172.05     15.66 o 
   1  16   0        3.95        8.09     15.71 o 
   2  16   0      357.87      391.58     19.21 o 
   3  16   0       75.98       81.19     25.38 o 
   4  16   0       21.17       13.67     19.82 o 
   5  16   0        8.25       14.08     18.53 o 
   6  16   0        0.12       -1.43     19.44 o 
   7  16   0        5.72       -5.62     16.84 o 
   8  16   0       63.57       41.28     18.05 o 
   9  16   0       15.52      -13.28     27.32 o 
 -12  17   0        4.59       -3.05     21.18 o 
 -11  17   0        0.75      -10.87     19.52 o 
 -10  17   0      352.24      393.62     25.28 o 
  -9  17   0       24.81       21.77     23.48 o 
  -8  17   0      180.44      224.14     19.28 o 
  -7  17   0       42.92       45.72     50.49 o 
  -6  17   0      194.95      230.18     22.20 o 
  -5  17   0      145.01      183.64     17.92 o 
  -4  17   0       20.66       24.65     17.44 o 
  -3  17   0     1344.02     1426.30     37.66 o 
  -2  17   0        2.03       -5.25     21.34 o 
  -1  17   0       98.83      119.12     15.77 o 
   0  17   0        2.40       -6.27     17.26 o 
   1  17   0       13.84       31.35     15.62 o 
   2  17   0       47.62       75.75     15.92 o 
   3  17   0      344.39      367.55     17.15 o 
   4  17   0        7.28       26.38     18.52 o 
   5  17   0       28.09       38.19     20.20 o 
   6  17   0       13.38       15.30     23.98 o 
   7  17   0      121.17       95.22     20.47 o 
   8  17   0       19.83       -3.47     30.73 o 
 -11  18   0      107.93       83.02     20.42 o 
 -10  18   0       10.88       16.72     19.28 o 
  -9  18   0       28.46       23.45     19.40 o 
  -8  18   0       91.12       82.79     20.57 o 
  -7  18   0        0.21        4.73     18.10 o 
  -6  18   0       45.55       79.76     28.78 o 
  -5  18   0      169.69      181.56     40.50 o 
  -4  18   0       38.77       32.31     18.28 o 
  -3  18   0       24.62       45.03     22.84 o 
  -2  18   0       14.95       56.83     15.58 o 
  -1  18   0       17.03       30.29     15.31 o 
   0  18   0      565.38      696.75     58.55 o 
   1  18   0        3.24       11.04     17.72 o 
   2  18   0      235.85      248.20     16.73 o 
   3  18   0        0.99        4.97     15.58 o 
   4  18   0        4.36       17.49     23.83 o 
   5  18   0       19.61       28.50     20.04 o 
   6  18   0       28.18       -1.91     20.50 o 
   7  18   0        7.92        9.93     27.05 o 
 -11  19   0        1.76      -18.95     18.95 o 
 -10  19   0       44.19       12.36     20.43 o 
  -9  19   0        1.03      -17.08     17.64 o 
  -8  19   0       34.04       76.78     19.57 o 
  -7  19   0        2.29       27.84     33.70 o 
  -6  19   0       63.22       38.58     16.30 o 
  -5  19   0      134.31      156.37     18.54 o 
  -4  19   0        0.84       -3.02     17.60 o 
  -3  19   0      148.61      184.69     31.81 o 
  -2  19   0        6.92       -7.19     19.60 o 
  -1  19   0      135.87      173.18     29.59 o 
   0  19   0      159.39      166.67     18.04 o 
   1  19   0       14.98        8.11     20.79 o 
   2  19   0      114.13      126.09     38.93 o 
   3  19   0       37.52       29.80     18.53 o 
   4  19   0       19.93       21.30     19.87 o 
   5  19   0        8.59        2.60     25.05 o 
   6  19   0        3.82        4.63     18.59 o 
 -10  20   0        5.43        0.22     20.44 o 
  -9  20   0       11.12       33.80     25.35 o 
  -8  20   0      131.56      107.39     18.44 o 
  -7  20   0        3.52       29.61     23.98 o 
  -6  20   0       29.63       10.91     18.62 o 
  -5  20   0       84.91       92.87     22.57 o 
  -4  20   0       20.49        8.51     16.34 o 
  -3  20   0        9.27       26.20     16.15 o 
  -2  20   0       26.93       24.43     16.49 o 
  -1  20   0        1.18        5.73     16.07 o 
   0  20   0      270.03      275.25     38.72 o 
   1  20   0        0.38       15.27     22.34 o 
   2  20   0      367.85      361.81     29.22 o 
   3  20   0       35.25       51.01     29.43 o 
   4  20   0        8.15        7.71     25.39 o 
   5  20   0       11.06       -6.04     18.59 o 
  -9  21   0        4.71       -1.88     18.75 o 
  -8  21   0      104.75       93.55     30.83 o 
  -7  21   0       23.96        8.37     31.21 o 
  -6  21   0      100.40       28.52     20.14 o 
  -5  21   0      141.71      134.35     17.49 o 
  -4  21   0        0.80       12.05     16.07 o 
  -3  21   0      104.92       91.71     46.28 o 
  -2  21   0       60.32       59.58     18.92 o 
  -1  21   0      201.69      206.56     23.90 o 
   0  21   0        9.83       14.75     30.73 o 
   1  21   0        0.19        2.78     18.98 o 
   2  21   0       35.10       27.70     16.95 o 
   3  21   0        4.21      -12.37     17.56 o 
  -7  22   0        0.87      -21.41     21.41 o 
  -6  22   0        6.10       -1.10     16.53 o 
  -5  22   0        8.37        6.35     16.65 o 
  -4  22   0       36.47       12.53     19.90 o 
  -3  22   0        5.35        8.14     23.79 o 
  -2  22   0        6.05        4.62     16.65 o 
  -1  22   0       19.76       42.07     19.54 o 
   0  22   0       26.86       14.65     19.36 o 
   1  22   0        1.60        5.89     20.12 o 
   2  22   0      103.24       66.03     18.33 o 
  -5  23   0       69.52       42.95     18.02 o 
  -4  23   0        4.71        5.76     17.53 o 
  -3  23   0      110.14      148.67     26.68 o 
  -2  23   0        4.67       -0.98     17.29 o 
  -1  23   0       40.57       13.01     37.48 o 
   0  23   0       17.78       33.48     24.73 o 
   1 -23   1       85.57       63.79     17.60 o 
   2 -23   1       11.14       20.34     25.32 o 
   3 -23   1        4.72       21.76     18.52 o 
   4 -23   1       31.39       15.90     20.41 o 
   5 -23   1       31.23       54.36     17.98 o 
  -2 -22   1        1.15       -5.09     19.97 o 
  -1 -22   1      115.67      107.02     47.84 o 
   0 -22   1       31.08       -6.41     19.84 o 
   1 -22   1       27.07       18.68     22.52 o 
   2 -22   1       43.81       30.21     32.83 o 
   3 -22   1       16.90        2.89     22.90 o 
   4 -22   1       77.89       21.39     25.27 o 
   5 -22   1       34.48       34.22     19.38 o 
   6 -22   1       14.14       -4.95     20.97 o 
   7 -22   1        0.40       -5.73     18.44 o 
  -3 -21   1       96.62       59.31     24.79 o 
  -2 -21   1        4.39       22.81     23.81 o 
  -1 -21   1       75.33       51.52     17.18 o 
   0 -21   1        1.73        1.59     16.53 o 
   1 -21   1       66.63       79.71     19.42 o 
   2 -21   1      209.42      199.51     17.26 o 
   3 -21   1       11.49       -0.05     23.33 o 
   4 -21   1      166.56      198.55     30.62 o 
   5 -21   1        7.00        3.66     18.80 o 
   6 -21   1       86.92       66.96     25.05 o 
   7 -21   1        6.31       17.01     20.25 o 
   8 -21   1        0.69       -3.10     18.06 o 
   9 -21   1       25.70       19.70     24.52 o 
  -5 -20   1        0.42       -0.37     21.70 o 
  -4 -20   1       74.33       36.85     17.87 o 
  -3 -20   1        4.42        5.89     16.27 o 
  -2 -20   1       61.63       47.39     18.99 o 
  -1 -20   1        0.34      -10.02     18.44 o 
   0 -20   1       37.93        4.10     16.19 o 
   1 -20   1       76.26       91.98     23.06 o 
   2 -20   1       43.84       30.70     34.18 o 
   3 -20   1        0.51       -1.80     18.54 o 
   4 -20   1      432.25      375.83     70.53 o 
   5 -20   1       78.00       58.74     47.03 o 
   6 -20   1       54.48       63.54     20.35 o 
   7 -20   1       28.18       34.34     17.53 o 
   8 -20   1        0.12        4.69     25.28 o 
   9 -20   1       22.20       35.21     20.06 o 
  10 -20   1        0.03       -7.69     18.02 o 
  -6 -19   1       35.57       -3.15     21.30 o 
  -5 -19   1        3.47       16.74     27.38 o 
  -4 -19   1       20.28       16.35     37.31 o 
  -3 -19   1      269.35      243.06     28.24 o 
  -2 -19   1        0.80       -7.60     18.62 o 
  -1 -19   1       31.11       33.51     16.11 o 
   0 -19   1        6.79       13.91     21.99 o 
   1 -19   1       16.44       42.67     16.31 o 
   2 -19   1        0.78       16.41     30.35 o 
   3 -19   1        0.08      -17.75     17.75 o 
   4 -19   1      109.68      125.18     16.34 o 
   5 -19   1        0.71       -8.52     18.95 o 
   6 -19   1       60.11       49.00     25.11 o 
   7 -19   1        0.36        1.05     17.37 o 
   8 -19   1        1.33      -13.59     17.11 o 
   9 -19   1        0.97        7.70     16.76 o 
  10 -19   1       50.70       33.61     26.41 o 
  11 -19   1       11.04       32.82     18.59 o 
  -7 -18   1       13.00      -18.53     21.16 o 
  -6 -18   1       32.29        8.69     20.48 o 
  -5 -18   1        0.38      -13.49     23.90 o 
  -4 -18   1       71.11      101.34     18.77 o 
  -3 -18   1       12.58        7.79     15.50 o 
  -2 -18   1       30.92        7.32     17.78 o 
  -1 -18   1       84.50       75.58     18.46 o 
   0 -18   1      260.64      257.19     16.85 o 
   1 -18   1       37.30       64.23     25.00 o 
   2 -18   1       67.56      114.18     17.83 o 
   3 -18   1       20.16       37.10     16.15 o 
   4 -18   1      328.49      353.10     16.76 o 
   5 -18   1      180.90      153.23     17.97 o 
   6 -18   1       58.73       85.80     36.45 o 
   7 -18   1       14.09       40.22     18.39 o 
   8 -18   1       10.12       26.59     23.56 o 
   9 -18   1      209.81      207.84     20.73 o 
  10 -18   1        1.03       -1.88     16.84 o 
  11 -18   1       55.98       38.07     21.49 o 
  -8 -17   1       17.29        2.86     21.06 o 
  -7 -17   1       24.80       14.12     20.87 o 
  -6 -17   1        0.46       22.41     17.26 o 
  -5 -17   1        6.18       16.42     16.80 o 
  -4 -17   1        6.52       -2.90     25.65 o 
  -3 -17   1       87.09      100.78     40.55 o 
  -2 -17   1       46.46       79.98     15.81 o 
  -1 -17   1      394.27      401.62     26.09 o 
   0 -17   1       53.31       66.36     15.39 o 
   1 -17   1      169.44      187.98     16.00 o 
   2 -17   1        4.08       13.61     20.96 o 
   3 -17   1       83.96       80.09     17.66 o 
   4 -17   1      524.14      623.70     40.78 o 
   5 -17   1       17.48       31.33     21.71 o 
   6 -17   1      160.28      178.71     25.65 o 
   7 -17   1       10.53       14.14     21.92 o 
   8 -17   1        0.94      -15.53     18.79 o 
   9 -17   1       60.36       82.81     42.61 o 
  10 -17   1      134.70      141.21     17.79 o 
  11 -17   1       26.34       47.23     20.44 o 
  12 -17   1       68.24       33.52     18.52 o 
  -9 -16   1       22.43       12.10     25.06 o 
  -8 -16   1       63.79       73.97     18.02 o 
  -7 -16   1       37.57       45.47     20.44 o 
  -6 -16   1      165.50      172.79     17.95 o 
  -5 -16   1        5.51       15.61     15.96 o 
  -4 -16   1       87.17       74.71     15.58 o 
  -3 -16   1       42.19       48.92     15.35 o 
  -2 -16   1        3.70       13.45     17.01 o 
  -1 -16   1       39.80       55.84     15.39 o 
   0 -16   1      119.85      149.98     22.22 o 
   1 -16   1        3.21        1.43     22.79 o 
   2 -16   1        0.83       -1.31     17.62 o 
   3 -16   1        0.87        0.87     14.93 o 
   4 -16   1        5.25       13.82     17.34 o 
   5 -16   1      203.53      232.50     15.81 o 
   6 -16   1       16.82       13.86     15.58 o 
   7 -16   1      377.90      384.76     53.63 o 
   8 -16   1        4.44        9.07     16.07 o 
   9 -16   1      846.06      951.64     26.32 o 
  10 -16   1       25.39       20.66     22.95 o 
  11 -16   1       88.72       25.54     20.28 o 
  12 -16   1      195.12      180.97     31.92 o 
  -9 -15   1       93.84       63.98     20.65 o 
  -8 -15   1        4.00      -14.84     23.41 o 
  -7 -15   1       17.28        5.37     17.07 o 
  -6 -15   1        1.25       -6.04     25.70 o 
  -5 -15   1        0.07      -10.67     18.00 o 
  -4 -15   1      141.03      166.72     30.03 o 
  -3 -15   1      110.94       94.28     27.11 o 
  -2 -15   1       16.22       16.68     21.73 o 
  -1 -15   1     2160.84     2295.11    110.11 o 
   0 -15   1       79.29       65.97     17.02 o 
   1 -15   1      137.08      134.38     14.78 o 
   2 -15   1      746.68      721.11     18.18 o 
   3 -15   1       50.10       40.83     17.50 o 
   4 -15   1     1747.41     1853.00     23.34 o 
   5 -15   1        1.18       32.25     23.81 o 
   6 -15   1      322.83      355.97     33.16 o 
   7 -15   1       72.12       67.87     16.04 o 
   8 -15   1        8.23       28.92     33.59 o 
   9 -15   1       21.12       39.27     22.49 o 
  10 -15   1       73.43       79.69     18.90 o 
  11 -15   1       39.33       12.82     24.46 o 
  12 -15   1      158.33       94.37     20.69 o 
  13 -15   1        0.10        1.56     20.69 o 
 -10 -14   1       12.96        6.21     21.49 o 
  -9 -14   1        1.54       10.09     19.46 o 
  -8 -14   1       76.33       54.95     17.41 o 
  -7 -14   1        8.20        2.53     19.44 o 
  -6 -14   1      181.85      213.00     19.29 o 
  -5 -14   1       27.06       45.55     14.93 o 
  -4 -14   1       55.50       49.71     17.53 o 
  -3 -14   1       92.07      114.00     32.78 o 
  -2 -14   1       67.46       60.64     18.60 o 
  -1 -14   1      895.12      887.32     18.60 o 
   0 -14   1       90.87      113.72     32.45 o 
   1 -14   1     1163.25     1181.46     21.60 o 
   2 -14   1       45.99       80.35     17.87 o 
   3 -14   1      269.74      259.46     21.77 o 
   4 -14   1       69.87      112.62     17.22 o 
   5 -14   1      452.84      447.62     16.65 o 
   6 -14   1       58.19       17.86     17.34 o 
   7 -14   1     1378.69     1406.74     24.15 o 
   8 -14   1      123.59      110.80     16.53 o 
   9 -14   1      107.35      109.56     18.66 o 
  10 -14   1       20.75       16.31     22.26 o 
  11 -14   1       35.58       21.14     22.84 o 
  12 -14   1       60.57        4.51     19.94 o 
  13 -14   1        0.00       -1.60     19.91 o 
 -10 -13   1        0.12       -0.20     24.32 o 
  -9 -13   1       48.66       77.65     16.92 o 
  -8 -13   1        2.94        2.25     19.60 o 
  -7 -13   1       95.85      106.61     17.49 o 
  -6 -13   1        1.17        8.79     15.50 o 
  -5 -13   1       64.07       94.92     17.36 o 
  -4 -13   1      700.97      742.54     17.72 o 
  -3 -13   1       47.31       83.11     24.57 o 
  -2 -13   1      883.09      843.22     51.59 o 
  -1 -13   1      355.50      370.29     16.84 o 
   0 -13   1      320.29      335.39     23.49 o 
   1 -13   1       69.66       48.29     15.58 o 
   2 -13   1     1644.89     1579.24     53.13 o 
   3 -13   1        1.51       21.74     17.82 o 
   4 -13   1     3763.12     3505.04    128.73 o 
   5 -13   1        1.04       30.11     15.08 o 
   6 -13   1      536.28      552.30     19.90 o 
   7 -13   1      532.25      486.37     20.33 o 
   8 -13   1      170.44      124.54     23.11 o 
   9 -13   1      425.59      487.00     17.95 o 
  10 -13   1      113.85      108.71     18.50 o 
  11 -13   1      187.98      155.20     23.48 o 
  12 -13   1      177.58      159.82     25.22 o 
  13 -13   1        0.51       40.79     19.60 o 
  14 -13   1       14.02       15.31     20.52 o 
 -11 -12   1        7.01       15.78     21.10 o 
 -10 -12   1       35.64      -11.12     19.68 o 
  -9 -12   1       10.68       47.93     16.49 o 
  -8 -12   1       10.83       45.01     22.95 o 
  -7 -12   1        2.36      -18.28     18.28 o 
  -6 -12   1      582.95      607.10     20.18 o 
  -5 -12   1      101.00      131.94     22.68 o 
  -4 -12   1       83.66       64.36     20.66 o 
  -3 -12   1      747.98      744.57     19.68 o 
  -2 -12   1       74.11       81.00     27.49 o 
  -1 -12   1     9977.85    10449.74    251.71 o 
   0 -12   1      109.92      122.47     21.55 o 
   1 -12   1     5268.39     5164.88     91.77 o 
   2 -12   1        7.53       20.67     17.88 o 
   3 -12   1      629.00      702.29     24.85 o 
   4 -12   1      157.58      208.44     15.88 o 
   5 -12   1      194.89      205.52     18.13 o 
   6 -12   1      298.43      284.09     19.25 o 
   7 -12   1       35.08       19.32     17.88 o 
   8 -12   1        5.40       23.53     18.41 o 
   9 -12   1       38.67       58.26     17.98 o 
  10 -12   1        2.97       11.73     18.06 o 
  11 -12   1       94.37       99.19     16.46 o 
  12 -12   1       86.58       59.90     17.45 o 
  13 -12   1        0.04       13.71     19.76 o 
  14 -12   1       77.85       31.83     21.45 o 
 -11 -11   1       84.87       47.84     25.92 o 
 -10 -11   1       14.65        4.87     19.43 o 
  -9 -11   1        3.77       23.43     16.30 o 
  -8 -11   1      277.66      275.14     19.21 o 
  -7 -11   1      736.20      700.04     25.17 o 
  -6 -11   1     1709.07     1689.53     89.66 o 
  -5 -11   1        2.26        8.71     28.46 o 
  -4 -11   1      845.85      901.03     20.48 o 
  -3 -11   1      130.01      134.02     18.42 o 
  -2 -11   1     1719.38     1697.20     21.82 o 
  -1 -11   1     1253.56     1285.79     47.40 o 
   0 -11   1      381.57      379.52     23.49 o 
   1 -11   1      807.80      830.67     24.56 o 
   2 -11   1     4231.07     3782.69     87.35 o 
   3 -11   1       94.04       94.90     23.22 o 
   4 -11   1     3493.41     3363.54     85.51 o 
   5 -11   1       99.36       92.28     17.72 o 
   6 -11   1     1795.82     1812.50     27.79 o 
   7 -11   1      187.69      170.05     22.87 o 
   8 -11   1        6.63       -0.58     22.45 o 
   9 -11   1       61.67       87.55     17.67 o 
  10 -11   1       85.22      108.87     16.08 o 
  11 -11   1       70.34       55.76     15.88 o 
  12 -11   1       19.44       23.69     17.14 o 
  13 -11   1        4.40       10.85     29.59 o 
  14 -11   1        8.71        1.47     20.10 o 
 -12 -10   1       28.62       20.26     29.54 o 
 -11 -10   1        0.75      -24.73     24.73 o 
 -10 -10   1        0.62        2.24     15.81 o 
  -9 -10   1       69.28       78.07     18.44 o 
  -8 -10   1      116.69      101.46     16.88 o 
  -7 -10   1      396.71      419.06     17.87 o 
  -6 -10   1      238.58      262.05     18.98 o 
  -5 -10   1       90.20       97.65     15.58 o 
  -4 -10   1       30.31       23.56     37.85 o 
  -3 -10   1     1557.60     1658.47     52.00 o 
  -2 -10   1       11.23       26.06     18.23 o 
  -1 -10   1     6614.25     6454.91     64.94 o 
   0 -10   1      135.43      163.94     19.48 o 
   1 -10   1     3831.89     3697.22     97.53 o 
   2 -10   1     1067.97     1014.37     20.48 o 
   3 -10   1       95.62      101.03     22.75 o 
   4 -10   1      640.03      542.83     57.21 o 
   5 -10   1       82.32       71.12     17.46 o 
   6 -10   1      204.95      230.01     18.41 o 
   7 -10   1        4.28       -5.98     20.52 o 
   8 -10   1       37.21       34.97     21.65 o 
   9 -10   1       39.13       23.54     15.12 o 
  10 -10   1      209.37      235.57     19.39 o 
  11 -10   1        1.45       15.56     26.57 o 
  12 -10   1      241.62      251.31     38.72 o 
  13 -10   1        0.64        3.47     23.44 o 
  14 -10   1       82.07       55.08     35.64 o 
 -12  -9   1       23.58       21.13     32.78 o 
 -11  -9   1       47.43       64.08     22.83 o 
 -10  -9   1        8.26        3.50     22.76 o 
  -9  -9   1        3.30       23.54     15.81 o 
  -8  -9   1      381.25      496.02     32.24 o 
  -7  -9   1      204.15      217.44     23.29 o 
  -6  -9   1     2854.95     2898.63    126.77 o 
  -5  -9   1        5.68       14.53     24.25 o 
  -4  -9   1     1505.23     1512.33     21.10 o 
  -3  -9   1      150.42      161.50     16.49 o 
  -2  -9   1     1663.11     1645.97     24.75 o 
  -1  -9   1        4.58       20.50     17.07 o 
   0  -9   1        5.57       21.98     20.57 o 
   1  -9   1      953.22      899.29     21.21 o 
   2  -9   1      333.68      315.34     20.86 o 
   3  -9   1      712.71      620.89     32.74 o 
   4  -9   1       45.32       59.11     18.49 o 
   5  -9   1      425.88      445.60     17.11 o 
   6  -9   1      363.50      343.38     16.27 o 
   7  -9   1       33.82       52.07     17.98 o 
   8  -9   1       22.49       12.77     21.50 o 
   9  -9   1      213.11      206.57     18.17 o 
  10  -9   1        5.54       -9.40     17.17 o 
  11  -9   1       32.60       37.22     15.54 o 
  12  -9   1        5.39        4.93     23.38 o 
  13  -9   1        0.52       18.31     16.72 o 
  14  -9   1        6.58       -0.13     20.36 o 
 -13  -8   1       19.10       -1.23     21.06 o 
 -12  -8   1      102.63      102.07     18.02 o 
 -11  -8   1       26.57       46.01     20.47 o 
 -10  -8   1       23.01        8.64     22.25 o 
  -9  -8   1      431.95      466.59     31.54 o 
  -8  -8   1       53.69       38.54     19.55 o 
  -7  -8   1     2110.11     2158.03     72.60 o 
  -6  -8   1       75.01      105.06     33.21 o 
  -5  -8   1        1.98       15.00     15.00 o 
  -4  -8   1      276.94      311.22     23.37 o 
  -3  -8   1     1338.12     1291.42     21.14 o 
  -2  -8   1       19.09       57.27     19.16 o 
  -1  -8   1      149.52      104.85     17.91 o 
   0  -8   1        0.15      -16.37     20.90 o 
   1  -8   1      193.48      298.51     23.32 o 
   2  -8   1     1935.52     2031.07     83.19 o 
   3  -8   1      272.87      322.54     20.78 o 
   4  -8   1     3057.83     3141.32     39.51 o 
   5  -8   1      220.82      203.48     19.39 o 
   6  -8   1     1056.98     1052.51     25.07 o 
   7  -8   1       91.83       60.96     17.97 o 
   8  -8   1       52.20       37.43     15.49 o 
   9  -8   1      921.83      934.18     19.18 o 
  10  -8   1      204.74      230.53     20.58 o 
  11  -8   1      142.87      140.21     18.63 o 
  12  -8   1       81.95       68.46     28.51 o 
  13  -8   1        0.22       13.47     16.76 o 
  14  -8   1        0.67      -18.18     19.64 o 
  15  -8   1       25.61        8.70     18.37 o 
 -13  -7   1        1.28      -10.85     20.66 o 
 -12  -7   1        0.58        0.70     17.22 o 
 -11  -7   1      139.38      122.85     16.42 o 
 -10  -7   1        5.00       13.50     15.69 o 
  -9  -7   1      346.04      341.80     17.53 o 
  -8  -7   1     1037.91     1085.99     96.44 o 
  -7  -7   1      152.83      150.47     24.68 o 
  -6  -7   1     2162.71     2307.93     38.39 o 
  -5  -7   1      642.72      628.15     17.88 o 
  -4  -7   1      243.97      211.94     18.90 o 
  -3  -7   1      433.41      432.22     18.53 o 
  -2  -7   1     1185.58     1059.19     34.05 o 
  -1  -7   1     5662.96     5884.92    118.90 o 
   0  -7   1       60.58       63.95     37.91 o 
   1  -7   1      259.33      247.98     21.08 o 
   2  -7   1       46.39       51.41     23.00 o 
   3  -7   1     1596.76     1694.34     27.35 o 
   4  -7   1      591.67      581.18     21.98 o 
   5  -7   1      980.13      982.20     21.05 o 
   6  -7   1      160.71      165.37     19.14 o 
   7  -7   1     1780.66     1755.45     74.44 o 
   8  -7   1       12.46       13.73     15.12 o 
   9  -7   1      327.27      316.60     22.34 o 
  10  -7   1       27.48       47.83     21.53 o 
  11  -7   1      305.15      344.93     32.89 o 
  12  -7   1      240.68      259.22     24.95 o 
  13  -7   1        0.07        5.12     19.16 o 
  14  -7   1      115.91      109.33     34.61 o 
  15  -7   1        8.79        3.20     25.77 o 
 -13  -6   1        9.91        9.37     24.51 o 
 -12  -6   1      125.76      120.70     20.38 o 
 -11  -6   1      251.42      275.50     19.74 o 
 -10  -6   1       19.34       18.23     18.08 o 
  -9  -6   1       14.40       20.41     22.57 o 
  -8  -6   1      467.88      452.60     27.71 o 
  -7  -6   1     1106.80     1180.62     20.40 o 
  -6  -6   1      266.71      315.12     17.77 o 
  -5  -6   1       11.49        2.95     15.69 o 
  -4  -6   1      625.77      717.73     21.90 o 
  -3  -6   1     1874.74     1722.84     27.65 o 
  -2  -6   1     3772.08     3578.32     32.50 o 
  -1  -6   1      422.05      311.49     22.00 o 
   0  -6   1       58.58       58.94     24.74 o 
   1  -6   1        5.47       12.34     23.99 o 
   2  -6   1      369.23      371.62     32.09 o 
   3  -6   1       53.34       74.29     18.63 o 
   4  -6   1     9330.95     9090.32     47.79 o 
   5  -6   1       36.69       47.57     17.30 o 
   6  -6   1     1621.19     1497.33     43.09 o 
   7  -6   1      236.70      269.07     24.47 o 
   8  -6   1       68.46       68.29     17.90 o 
   9  -6   1     1737.99     1686.82     24.19 o 
  10  -6   1      281.55      300.66     22.49 o 
  11  -6   1       44.72       36.61     22.03 o 
  12  -6   1      172.17      183.80     19.85 o 
  13  -6   1       16.08       10.12     16.65 o 
  14  -6   1        2.62       11.29     23.67 o 
  15  -6   1       28.87       21.54     25.77 o 
 -14  -5   1        4.69        2.27     18.36 o 
 -13  -5   1       24.55        0.51     25.81 o 
 -12  -5   1       94.80      109.48     17.53 o 
 -11  -5   1      347.51      419.78     35.43 o 
 -10  -5   1        5.60       -3.27     18.17 o 
  -9  -5   1       99.85      124.87     16.23 o 
  -8  -5   1      313.62      351.92     17.53 o 
  -7  -5   1      373.70      332.21     17.87 o 
  -6  -5   1     1683.54     1557.25     20.95 o 
  -5  -5   1      324.70      375.92     20.13 o 
  -4  -5   1       82.15       67.08     23.60 o 
  -3  -5   1     1134.75     1184.27     31.14 o 
  -2  -5   1      423.11      504.66     25.07 o 
  -1  -5   1     1694.97     1578.99     42.00 o 
   0  -5   1        0.48        3.81     27.49 o 
   1  -5   1      319.99      297.84     28.85 o 
   2  -5   1     4736.79     4475.07     46.03 o 
   3  -5   1       19.74       27.08     23.20 o 
   4  -5   1      240.40      283.23     18.87 o 
   5  -5   1      205.14      216.50     23.82 o 
   6  -5   1     1145.43     1186.18     27.32 o 
   7  -5   1     2326.01     2371.15     64.90 o 
   8  -5   1       17.69       16.17     17.87 o 
   9  -5   1     2642.90     2716.93     62.94 o 
  10  -5   1       26.42       14.04     21.71 o 
  11  -5   1        0.95       17.63     20.84 o 
  12  -5   1      231.40      219.61     20.02 o 
  13  -5   1        8.77        5.31     16.53 o 
  14  -5   1       59.22       46.02     17.07 o 
  15  -5   1       20.44       11.97     21.09 o 
 -14  -4   1        5.26       -9.03     17.52 o 
 -13  -4   1        5.33       -9.60     19.78 o 
 -12  -4   1      144.24      142.64     20.25 o 
 -11  -4   1      488.89      484.21     20.33 o 
 -10  -4   1       24.52       17.83     24.30 o 
  -9  -4   1      219.16      205.15     17.15 o 
  -8  -4   1       22.66        5.96     19.13 o 
  -7  -4   1      553.26      558.07     21.98 o 
  -6  -4   1      795.40      741.83     18.30 o 
  -5  -4   1      536.75      541.06     24.69 o 
  -4  -4   1       15.50       40.56     17.22 o 
  -3  -4   1     1686.50     1611.64     27.27 o 
  -2  -4   1     4461.83     4342.87     68.87 o 
  -1  -4   1     1197.38     1127.52     34.26 o 
   0  -4   1     1171.63     1132.49     44.84 o 
   1  -4   1     1757.14     1628.24     39.37 o 
   2  -4   1     2614.16     2538.06     40.61 o 
   3  -4   1      351.79      307.76     23.23 o 
   4  -4   1     5334.72     4956.14    201.74 o 
   5  -4   1      313.05      342.33     22.10 o 
   6  -4   1    11974.97    12266.70    207.69 o 
   7  -4   1        1.30       -3.43     24.19 o 
   8  -4   1       81.59       87.41     19.60 o 
   9  -4   1      564.47      579.59     33.71 o 
  10  -4   1       40.94       74.45     17.72 o 
  11  -4   1      519.15      555.81     22.95 o 
  12  -4   1      146.15      165.31     19.96 o 
  13  -4   1       10.03       17.83     22.83 o 
  14  -4   1        6.36        4.66     16.61 o 
  15  -4   1       24.00       26.72     18.25 o 
 -14  -3   1       83.25       24.48     17.64 o 
 -13  -3   1        0.41       -1.72     17.14 o 
 -12  -3   1      610.60      625.16     67.95 o 
 -11  -3   1       13.42        2.31     15.77 o 
 -10  -3   1        7.15       -9.09     21.69 o 
  -9  -3   1      431.89      460.80     32.08 o 
  -8  -3   1      116.71      148.51     30.57 o 
  -7  -3   1       73.39       69.99     17.87 o 
  -6  -3   1     1746.85     1804.44     28.71 o 
  -5  -3   1        3.64        2.84     19.46 o 
  -4  -3   1    11633.73    11590.68     94.87 o 
  -3  -3   1      154.09      143.51     21.26 o 
  -2  -3   1     6647.09     6675.50    248.51 o 
  -1  -3   1     3583.28     3331.83     48.72 o 
   0  -3   1      465.23      461.11     41.51 o 
   1  -3   1    21452.53    21587.00    246.96 o 
   2  -3   1     1580.14     1526.04     35.34 o 
   3  -3   1     2997.11     2903.55     39.91 o 
   4  -3   1     6675.15     6621.75     43.66 o 
   5  -3   1       69.60       65.40     18.18 o 
   6  -3   1     2893.51     2901.40     82.64 o 
   7  -3   1     1256.25     1359.15     41.07 o 
   8  -3   1       94.16      101.85     32.94 o 
   9  -3   1     1062.78     1050.98     21.99 o 
  10  -3   1       42.50       32.10     17.70 o 
  11  -3   1      129.00      165.57     21.54 o 
  12  -3   1       74.26       92.86     17.07 o 
  13  -3   1        3.54        9.53     18.60 o 
  14  -3   1       54.30       44.75     16.91 o 
  15  -3   1        6.11       -3.09     18.13 o 
 -14  -2   1        0.94      -19.59     20.02 o 
 -13  -2   1       86.49       67.45     26.08 o 
 -12  -2   1       88.62       90.01     22.76 o 
 -11  -2   1      230.44      224.64     16.88 o 
 -10  -2   1       13.84        9.47     17.42 o 
  -9  -2   1      453.93      497.40     17.53 o 
  -8  -2   1       18.52       28.99     22.73 o 
  -7  -2   1      516.24      554.56     17.65 o 
  -6  -2   1     2683.82     2757.59    133.64 o 
  -5  -2   1       55.85       76.17     19.98 o 
  -4  -2   1       35.06       28.32     21.76 o 
  -3  -2   1      296.67      337.67     27.20 o 
  -2  -2   1    16858.48    16275.35    187.31 o 
  -1  -2   1      266.71      184.58     41.30 o 
   0  -2   1        5.36       12.40     47.70 o 
   1  -2   1        3.17       18.59     50.94 o 
   2  -2   1     2599.88     2463.70     53.82 o 
   3  -2   1     2286.16     2225.00     36.21 o 
   4  -2   1    13443.18    13384.90    468.24 o 
   5  -2   1        9.36       18.69     18.36 o 
   6  -2   1     5010.59     4989.48     38.65 o 
   7  -2   1      216.18      256.96     19.84 o 
   8  -2   1      123.77      127.06     17.11 o 
   9  -2   1      169.95      192.34     16.19 o 
  10  -2   1       44.63       52.75     17.69 o 
  11  -2   1      255.11      309.64     18.63 o 
  12  -2   1        2.91        5.82     24.84 o 
  13  -2   1        0.12       -1.65     18.93 o 
  14  -2   1       40.81       58.14     19.90 o 
  15  -2   1       16.69        5.49     18.02 o 
 -14  -1   1       29.53       29.64     20.26 o 
 -13  -1   1       17.92       29.84     16.99 o 
 -12  -1   1      424.54      459.53     57.68 o 
 -11  -1   1       62.14       81.05     15.58 o 
 -10  -1   1        4.39        6.36     17.40 o 
  -9  -1   1     2671.89     2653.82    146.92 o 
  -8  -1   1      165.45      150.12     18.46 o 
  -7  -1   1     1031.48     1118.24     28.26 o 
  -6  -1   1     4092.61     4318.25     96.75 o 
  -5  -1   1       55.45       45.45     17.75 o 
  -4  -1   1       42.94       59.29     38.99 o 
  -3  -1   1        3.43       28.56     26.81 o 
  -2  -1   1        0.29       12.15     34.56 o 
  -1  -1   1    14890.67    14172.12    158.98 o 
   1  -1   1    10298.03    10185.80    110.91 o 
   2  -1   1      774.86      691.34     47.62 o 
   3  -1   1     1356.36     1293.61     40.18 o 
   4  -1   1      906.27      812.60     31.61 o 
   5  -1   1       69.18       90.06     21.32 o 
   6  -1   1     5200.37     5198.31     99.39 o 
   7  -1   1     1716.49     1748.37     28.40 o 
   8  -1   1      206.64      222.70     26.68 o 
   9  -1   1       26.36       54.70     21.57 o 
  10  -1   1        1.08        8.79     14.89 o 
  11  -1   1      379.40      384.54     18.80 o 
  12  -1   1      719.08      725.46     74.05 o 
  13  -1   1       33.89       27.54     16.76 o 
  14  -1   1       23.33        3.93     19.76 o 
  15  -1   1       11.58       18.10     20.93 o 
 -15   0   1       21.16       10.47     21.20 o 
 -14   0   1       62.93       87.05     20.33 o 
 -13   0   1        5.57       -6.64     27.16 o 
 -12   0   1      366.41      406.68     23.75 o 
 -11   0   1        9.58        7.43     17.42 o 
 -10   0   1        0.40       20.62     20.84 o 
  -9   0   1        2.47       24.96     18.10 o 
  -8   0   1       64.20       83.99     24.14 o 
  -7   0   1       62.51       43.97     22.95 o 
  -6   0   1     3472.33     3635.71     71.04 o 
  -5   0   1       17.64       39.25     20.34 o 
  -4   0   1     8526.71     8782.13    182.16 o 
  -3   0   1     1266.26     1250.64     39.06 o 
  -2   0   1    16305.28    15379.05    278.98 o 
  -1   0   1    14496.93    15532.89    180.85 o 
   1   0   1    35963.91    39098.32   1778.78 o 
   2   0   1    27270.65    28037.09    867.01 o 
   3   0   1     1579.36     1624.81     36.57 o 
   4   0   1      154.15      189.02     20.85 o 
   5   0   1      200.40      216.35     21.88 o 
   6   0   1     1587.78     1669.25     24.39 o 
   7   0   1      640.19      602.53     43.92 o 
   8   0   1       27.76       60.62     18.80 o 
   9   0   1      227.86      239.14     19.55 o 
  10   0   1        3.85       32.47     17.24 o 
  11   0   1      492.36      531.49     25.82 o 
  12   0   1        3.15        4.53     34.40 o 
  13   0   1       47.85       36.37     19.81 o 
  14   0   1        0.36      -15.91     20.46 o 
 -15   1   1        6.07       -0.89     20.99 o 
 -14   1   1       29.43       47.26     18.52 o 
 -13   1   1        5.85       19.88     19.86 o 
 -12   1   1      230.31      242.33     16.80 o 
 -11   1   1      537.79      542.89     17.61 o 
 -10   1   1      637.54      656.70     20.93 o 
  -9   1   1     1795.26     1808.55     43.13 o 
  -8   1   1       30.25       38.75     36.07 o 
  -7   1   1     5592.77     5703.90    188.59 o 
  -6   1   1      608.32      518.05     18.91 o 
  -5   1   1      240.18      218.96     27.01 o 
  -4   1   1      349.23      361.15     25.52 o 
  -3   1   1     1119.56     1022.49     33.23 o 
  -2   1   1      542.49      573.36     35.39 o 
  -1   1   1    47664.23    48616.54    300.00 o 
   1   1   1    13168.35    11528.97    107.93 o 
   2   1   1     1360.13     1078.27     47.05 o 
   3   1   1     1912.33     1795.28     33.04 o 
   4   1   1        8.52        5.08     26.68 o 
   5   1   1       58.38       43.61     18.28 o 
   6   1   1     1882.61     1746.50     32.18 o 
   7   1   1       27.72       38.43     15.84 o 
   8   1   1     1485.52     1560.10     28.01 o 
   9   1   1     1337.87     1301.12     52.52 o 
  10   1   1       32.40       19.30     15.54 o 
  11   1   1      122.03      103.40     15.65 o 
  12   1   1      431.99      402.25     20.82 o 
  13   1   1       12.51        3.85     16.76 o 
  14   1   1        9.52       -6.46     18.29 o 
 -15   2   1        4.60      -10.11     20.72 o 
 -14   2   1        7.29        0.64     17.64 o 
 -13   2   1        7.11       11.26     17.14 o 
 -12   2   1       43.31       33.22     15.98 o 
 -11   2   1      123.14      114.19     18.02 o 
 -10   2   1       39.71       44.98     15.96 o 
  -9   2   1        8.23       -3.02     15.27 o 
  -8   2   1      383.77      376.18     23.07 o 
  -7   2   1      671.10      753.85     26.80 o 
  -6   2   1     9268.81     9506.83     42.93 o 
  -5   2   1      513.31      552.53     23.28 o 
  -4   2   1    18395.80    18783.47    511.39 o 
  -3   2   1     2254.84     2024.21     33.56 o 
  -2   2   1    20287.62    20175.53    105.87 o 
  -1   2   1    61323.48    65997.77    269.17 o 
   0   2   1      136.07      137.39     47.33 o 
   1   2   1    22559.93    22601.85    120.96 o 
   2   2   1    49458.40    49894.09    141.40 o 
   3   2   1     4176.62     4046.45     53.37 o 
   4   2   1        4.53       22.51     17.91 o 
   5   2   1      370.53      377.88     20.20 o 
   6   2   1      186.78      184.21     19.98 o 
   7   2   1     3590.47     3579.53     30.82 o 
   8   2   1        0.01        4.94     15.50 o 
   9   2   1     1316.97     1409.13     43.88 o 
  10   2   1      334.42      314.57     18.81 o 
  11   2   1      941.37      999.40     82.98 o 
  12   2   1       89.54       85.74     23.25 o 
  13   2   1        0.27       16.10     24.13 o 
  14   2   1       30.01       20.29     25.24 o 
 -15   3   1       17.63       11.34     25.28 o 
 -14   3   1       10.18       -3.51     19.98 o 
 -13   3   1       50.36       78.96     20.00 o 
 -12   3   1        5.28       22.22     22.03 o 
 -11   3   1     1038.40      986.65     40.46 o 
 -10   3   1       25.58       20.83     28.35 o 
  -9   3   1     3193.21     3041.63    208.80 o 
  -8   3   1        1.92       20.30     21.38 o 
  -7   3   1     1366.06     1339.84     35.40 o 
  -6   3   1      203.83      234.71     17.45 o 
  -5   3   1     1299.64     1363.49     30.47 o 
  -4   3   1      995.74      918.98     23.81 o 
  -3   3   1     2220.94     2143.52     36.36 o 
  -2   3   1     3911.79     3596.84     43.72 o 
  -1   3   1    21091.80    20529.03    417.13 o 
   0   3   1        5.26        8.67     32.99 o 
   1   3   1      410.55      434.47     31.68 o 
   2   3   1     1170.02     1093.08     30.33 o 
   3   3   1      581.15      507.80     23.57 o 
   4   3   1     1592.06     1699.74     25.24 o 
   5   3   1      192.67      201.01     21.31 o 
   6   3   1      547.01      512.97     18.79 o 
   7   3   1        8.61       20.46     18.97 o 
   8   3   1        6.99       21.55     15.96 o 
   9   3   1      104.16      129.74     21.61 o 
  10   3   1        0.08       22.06     17.00 o 
  11   3   1      607.62      643.89    118.83 o 
  12   3   1       56.28       73.91     16.46 o 
  13   3   1        1.46      -16.88     16.88 o 
  14   3   1       11.22        7.65     20.90 o 
 -15   4   1        0.32        0.95     17.75 o 
 -14   4   1       10.30       30.44     24.25 o 
 -13   4   1        5.35      -19.81     19.85 o 
 -12   4   1      423.23      408.99     18.05 o 
 -11   4   1      199.79      229.45     18.56 o 
 -10   4   1      626.85      574.47     18.49 o 
  -9   4   1      823.89      820.16     42.25 o 
  -8   4   1       98.20      108.92     31.92 o 
  -7   4   1     3176.03     3391.56     41.94 o 
  -6   4   1     3315.98     3465.13     41.36 o 
  -5   4   1      238.16      239.11     21.20 o 
  -4   4   1     6167.03     5785.11     50.77 o 
  -3   4   1      425.34      447.38     23.68 o 
  -2   4   1    19047.89    18631.52    132.72 o 
  -1   4   1    22281.57    20941.67    105.41 o 
   0   4   1      555.87      541.46     30.68 o 
   1   4   1    13941.39    13210.51    116.29 o 
   2   4   1     6909.13     6720.83     51.69 o 
   3   4   1       11.33        8.30     21.72 o 
   4   4   1        0.75        0.35     20.25 o 
   5   4   1        0.57        8.20     19.66 o 
   6   4   1      906.63      873.91     46.04 o 
   7   4   1     4663.69     4672.80    135.97 o 
   8   4   1     1164.15     1140.08     22.90 o 
   9   4   1      163.11      195.64     21.76 o 
  10   4   1       46.39       32.71     17.53 o 
  11   4   1      323.28      352.97     24.32 o 
  12   4   1      125.42      126.55     23.44 o 
  13   4   1        1.54       18.14     19.46 o 
  14   4   1       48.71        0.65     18.48 o 
 -15   5   1        7.37       11.88     17.68 o 
 -14   5   1        0.36        4.28     24.47 o 
 -13   5   1       14.77       12.32     19.56 o 
 -12   5   1        0.37        0.96     22.11 o 
 -11   5   1      684.77      609.01     21.39 o 
 -10   5   1        0.02      -11.57     18.16 o 
  -9   5   1      187.59      188.42     23.87 o 
  -8   5   1       23.12       36.44     17.54 o 
  -7   5   1      441.77      417.53     19.50 o 
  -6   5   1      313.89      295.07     21.66 o 
  -5   5   1      941.43     1021.53     24.30 o 
  -4   5   1    11601.00    11753.63     50.72 o 
  -3   5   1      683.61      693.18     22.70 o 
  -2   5   1     3866.18     3742.98     36.31 o 
  -1   5   1      466.34      359.66     24.41 o 
   0   5   1       16.39       29.12     27.14 o 
   1   5   1       40.36       29.75     25.89 o 
   2   5   1      795.03      767.01     23.31 o 
   3   5   1       38.95       47.04     18.13 o 
   4   5   1     1606.05     1903.30     24.74 o 
   5   5   1      396.30      350.32     20.96 o 
   6   5   1     1642.07     1716.51     64.54 o 
   7   5   1      236.03      223.68     16.57 o 
   8   5   1      487.11      467.22     26.68 o 
   9   5   1        8.11       25.81     19.87 o 
  10   5   1        5.98       25.39     17.64 o 
  11   5   1      470.80      531.22     18.83 o 
  12   5   1        1.43      -20.87     22.25 o 
  13   5   1       70.48       85.03     30.56 o 
  14   5   1        0.96      -24.62     26.03 o 
 -15   6   1        5.28       13.62     17.60 o 
 -14   6   1      285.99      156.74     25.89 o 
 -13   6   1        0.82        0.33     19.38 o 
 -12   6   1      997.12     1022.31     47.11 o 
 -11   6   1      142.86      153.05     18.44 o 
 -10   6   1      293.23      335.58     20.00 o 
  -9   6   1       29.49       34.36     16.00 o 
  -8   6   1       69.00       76.21     16.26 o 
  -7   6   1      513.78      505.66     18.94 o 
  -6   6   1      697.53      660.83     18.91 o 
  -5   6   1      437.99      468.80     28.52 o 
  -4   6   1    11032.31    11215.10     49.50 o 
  -3   6   1      703.25      797.02     23.19 o 
  -2   6   1     1214.11     1297.31     29.42 o 
  -1   6   1      551.91      625.29     26.82 o 
   0   6   1       15.83       17.92     20.62 o 
   1   6   1     7094.56     6595.40     75.42 o 
   2   6   1        1.36       26.75     25.92 o 
   3   6   1     2835.83     2637.87     36.43 o 
   4   6   1       89.53      112.83     21.87 o 
   5   6   1      179.60      131.06     18.91 o 
   6   6   1      515.81      509.19     30.41 o 
   7   6   1      822.78      827.47     23.93 o 
   8   6   1       26.15       24.78     18.23 o 
   9   6   1       28.74       22.25     21.92 o 
  10   6   1        0.16        3.41     17.74 o 
  11   6   1        6.41       10.56     18.72 o 
  12   6   1       48.48       72.73     23.90 o 
  13   6   1       13.52        4.06     20.90 o 
 -15   7   1        3.11       19.20     24.82 o 
 -14   7   1       33.44       21.99     17.56 o 
 -13   7   1        9.46       12.25     17.18 o 
 -12   7   1       66.62       83.70     31.21 o 
 -11   7   1      109.43      120.95     28.08 o 
 -10   7   1        1.35        9.51     15.46 o 
  -9   7   1        6.52        6.61     15.35 o 
  -8   7   1      134.61      158.99     16.80 o 
  -7   7   1     1528.92     1472.89     50.65 o 
  -6   7   1     1354.57     1418.25     76.16 o 
  -5   7   1       77.74       72.65     16.69 o 
  -4   7   1      743.85      695.46     20.59 o 
  -3   7   1      109.94       92.86     19.58 o 
  -2   7   1     3170.59     2874.25    105.04 o 
  -1   7   1     4122.58     4326.46    115.07 o 
   0   7   1       61.77       60.41     23.14 o 
   1   7   1      340.75      289.67     19.48 o 
   2   7   1     1219.77     1144.97     22.63 o 
   3   7   1      247.45      295.42     59.57 o 
   4   7   1      187.69      107.63     18.53 o 
   5   7   1       97.42       96.72     15.92 o 
   6   7   1     3436.38     3546.91    111.24 o 
   7   7   1     2442.29     2433.59     26.38 o 
   8   7   1      129.61      162.85     33.48 o 
   9   7   1      311.26      328.09     16.65 o 
  10   7   1        9.65       -5.77     18.36 o 
  11   7   1      186.20      206.62     27.65 o 
  12   7   1       28.68       21.54     19.23 o 
  13   7   1       14.51       13.45     18.18 o 
 -15   8   1        1.34        8.57     20.51 o 
 -14   8   1      180.19      129.92     28.24 o 
 -13   8   1        0.40       15.55     23.65 o 
 -12   8   1      274.50      270.08     20.58 o 
 -11   8   1        1.20       -0.20     18.85 o 
 -10   8   1       18.21       33.03     15.46 o 
  -9   8   1      485.48      521.98     17.34 o 
  -8   8   1      343.41      367.91     17.34 o 
  -7   8   1        2.79        6.37     14.59 o 
  -6   8   1      499.26      457.50     19.21 o 
  -5   8   1      255.09      233.88     19.26 o 
  -4   8   1     1089.22     1139.35     26.29 o 
  -3   8   1        6.45       16.99     20.77 o 
  -2   8   1     2429.28     2654.75     29.85 o 
  -1   8   1       86.76      195.42     22.24 o 
   0   8   1       10.27        5.35     18.79 o 
   1   8   1     3574.43     3191.00     66.24 o 
   2   8   1      432.15      434.86     21.64 o 
   3   8   1      231.36      174.60     16.99 o 
   4   8   1        2.13        2.46     17.41 o 
   5   8   1       48.77       76.22     15.73 o 
   6   8   1      642.72      657.72     17.99 o 
   7   8   1       19.72       53.38     18.50 o 
   8   8   1       54.17       62.94     15.34 o 
   9   8   1       98.69      122.30     18.64 o 
  10   8   1        9.37       15.98     30.56 o 
  11   8   1       14.68       20.44     23.71 o 
  12   8   1       44.45       51.76     24.68 o 
  13   8   1        0.18       11.29     21.48 o 
 -15   9   1       50.33       47.74     36.07 o 
 -14   9   1       14.40        8.38     19.86 o 
 -13   9   1        0.05      -17.29     19.14 o 
 -12   9   1        1.17       -7.34     21.87 o 
 -11   9   1       28.56       29.00     18.04 o 
 -10   9   1       13.29       -6.53     18.25 o 
  -9   9   1       96.47      111.89     23.54 o 
  -8   9   1        0.33      -11.32     15.39 o 
  -7   9   1       86.95       72.39     15.27 o 
  -6   9   1      857.87      820.12     20.39 o 
  -5   9   1      187.07      167.43     16.15 o 
  -4   9   1      490.99      474.86     17.64 o 
  -3   9   1      931.47      923.50     20.13 o 
  -2   9   1      283.33      224.74     21.20 o 
  -1   9   1      157.47      173.66     25.16 o 
   0   9   1      341.89      345.61     20.95 o 
   1   9   1     1763.76     1703.56     59.37 o 
   2   9   1     2973.19     2861.71     41.83 o 
   3   9   1      964.77     1014.54     21.84 o 
   4   9   1       19.07        5.22     17.50 o 
   5   9   1       37.54       30.38     19.10 o 
   6   9   1        1.39       -0.26     15.88 o 
   7   9   1     2081.73     2075.22     23.81 o 
   8   9   1      176.14      188.56     16.34 o 
   9   9   1       31.77       40.28     15.81 o 
  10   9   1        6.36       26.87     19.53 o 
  11   9   1        2.08      -16.95     16.95 o 
  12   9   1        1.10      -12.21     17.26 o 
 -14  10   1       37.90       -9.40     24.84 o 
 -13  10   1        3.82       21.85     16.38 o 
 -12  10   1      264.69      265.36     19.35 o 
 -11  10   1       70.17       44.76     25.38 o 
 -10  10   1       26.29       61.09     18.20 o 
  -9  10   1      217.69      245.95     34.89 o 
  -8  10   1        3.52        9.37     17.52 o 
  -7  10   1      346.66      314.75     15.96 o 
  -6  10   1      545.40      521.93     23.98 o 
  -5  10   1      222.29      201.66     23.28 o 
  -4  10   1      118.43      160.63     18.41 o 
  -3  10   1      527.55      505.81     19.89 o 
  -2  10   1      543.32      545.95     18.38 o 
  -1  10   1        8.27       11.05     16.03 o 
   0  10   1       59.55       61.76     16.22 o 
   1  10   1     5205.05     5115.86     64.00 o 
   2  10   1      187.61      187.61     19.31 o 
   3  10   1      400.56      370.84     19.20 o 
   4  10   1      641.59      662.95     18.33 o 
   5  10   1       10.17       27.37     16.15 o 
   6  10   1      644.22      674.25     26.41 o 
   7  10   1       53.03       52.61     27.54 o 
   8  10   1       18.72       18.76     18.43 o 
   9  10   1       20.47        3.79     18.12 o 
  10  10   1       30.20       33.47     17.33 o 
  11  10   1       11.63       31.10     25.38 o 
  12  10   1        8.96       23.90     21.00 o 
 -14  11   1        1.71       -8.04     20.86 o 
 -13  11   1        0.10       -9.84     19.38 o 
 -12  11   1      225.84      232.50     16.76 o 
 -11  11   1       63.61       66.20     28.30 o 
 -10  11   1       46.06       51.93     16.27 o 
  -9  11   1        6.59        3.92     15.58 o 
  -8  11   1       64.52       56.96     15.27 o 
  -7  11   1      473.82      494.34     17.39 o 
  -6  11   1      442.97      413.39     16.54 o 
  -5  11   1        0.83       -7.31     17.10 o 
  -4  11   1     4472.92     4303.52     43.48 o 
  -3  11   1        8.04       11.36     15.43 o 
  -2  11   1      897.02      748.88     69.86 o 
  -1  11   1       79.06       64.09     16.58 o 
   0  11   1      941.08      972.19     21.83 o 
   1  11   1     9314.15     9328.25    272.30 o 
   2  11   1      107.16       96.76     16.00 o 
   3  11   1     1050.14     1065.52     19.44 o 
   4  11   1      255.50      275.46     44.02 o 
   5  11   1       13.72        2.24     16.04 o 
   6  11   1        3.49       19.32     25.76 o 
   7  11   1      248.79      314.55     22.63 o 
   8  11   1        6.03        0.92     15.66 o 
   9  11   1      213.23      217.11     19.50 o 
  10  11   1        0.51       17.63     19.52 o 
  11  11   1       42.82       14.90     25.06 o 
 -14  12   1       10.70       20.32     20.90 o 
 -13  12   1        1.17       -1.64     20.47 o 
 -12  12   1      158.20      161.15     22.56 o 
 -11  12   1       71.27       77.18     18.14 o 
 -10  12   1       13.01       -4.23     18.68 o 
  -9  12   1        3.37      -40.77     40.77 o 
  -8  12   1        0.27       16.57     15.08 o 
  -7  12   1      823.10      797.26     17.69 o 
  -6  12   1        0.09        8.39     14.55 o 
  -5  12   1     1004.64     1023.15     27.83 o 
  -4  12   1      943.76      897.38     18.38 o 
  -3  12   1      266.34      278.20     16.96 o 
  -2  12   1      415.26      435.54     24.90 o 
  -1  12   1     2434.18     2480.08     25.81 o 
   0  12   1      302.10      343.43     22.72 o 
   1  12   1      658.29      647.22     20.18 o 
   2  12   1       42.50       47.30     15.50 o 
   3  12   1      183.40      182.85     18.35 o 
   4  12   1      195.27      218.16     16.46 o 
   5  12   1       98.72       86.23     16.07 o 
   6  12   1      636.25      764.02     24.90 o 
   7  12   1        8.71       26.37     18.56 o 
   8  12   1      138.10      145.93     16.61 o 
   9  12   1       14.93       30.02     17.50 o 
  10  12   1        0.96        4.56     19.96 o 
  11  12   1        5.56       -0.77     21.08 o 
 -14  13   1       30.35       33.25     21.30 o 
 -13  13   1        5.62       -4.05     17.45 o 
 -12  13   1      452.37      443.11     24.63 o 
 -11  13   1       19.36       10.05     18.64 o 
 -10  13   1      210.59      209.73     19.71 o 
  -9  13   1        0.26        3.40     18.05 o 
  -8  13   1        5.46       10.72     17.40 o 
  -7  13   1      224.90      217.06     21.28 o 
  -6  13   1     1004.17      976.65     20.33 o 
  -5  13   1      203.95      229.17     17.56 o 
  -4  13   1     3149.81     3221.47     40.84 o 
  -3  13   1       11.30       31.48     22.33 o 
  -2  13   1      860.83      885.72     24.68 o 
  -1  13   1      129.70      100.95     24.19 o 
   0  13   1      228.12      225.16     15.65 o 
   1  13   1     3363.39     3471.64    141.90 o 
   2  13   1        2.43        3.21     14.97 o 
   3  13   1     1185.54     1157.70     19.29 o 
   4  13   1      269.04      316.49     19.16 o 
   5  13   1        7.55        5.03     24.62 o 
   6  13   1       68.02       66.59     16.84 o 
   7  13   1      123.54      117.31     19.17 o 
   8  13   1       46.38       67.33     28.13 o 
   9  13   1      369.28      348.26     18.86 o 
  10  13   1        0.40      -11.26     29.43 o 
 -13  14   1        0.01      -11.73     17.75 o 
 -12  14   1       85.59       59.96     23.86 o 
 -11  14   1       77.56       37.26     20.47 o 
 -10  14   1        4.77        7.10     19.41 o 
  -9  14   1      625.85      670.04     58.28 o 
  -8  14   1      147.66      146.25     18.72 o 
  -7  14   1      923.06      922.20     18.45 o 
  -6  14   1      209.59      256.60     17.90 o 
  -5  14   1      836.28      765.40     35.22 o 
  -4  14   1     1107.35     1236.38     41.50 o 
  -3  14   1       72.98       97.07     17.89 o 
  -2  14   1      814.09      837.80     25.77 o 
  -1  14   1      343.97      335.47     29.22 o 
   0  14   1      128.79      135.09     28.30 o 
   1  14   1       27.10       26.99     15.04 o 
   2  14   1      373.19      392.31     15.89 o 
   3  14   1      132.84      135.99     40.12 o 
   4  14   1      142.98      127.96     16.23 o 
   5  14   1       38.63       35.96     15.96 o 
   6  14   1      625.97      688.81     74.81 o 
   7  14   1       33.92       40.31     19.22 o 
   8  14   1      178.71      172.51     29.05 o 
   9  14   1        3.27        0.47     17.75 o 
  10  14   1        4.40        7.99     21.53 o 
 -13  15   1        9.15        4.72     20.61 o 
 -12  15   1      294.75      175.07     18.44 o 
 -11  15   1        3.88       -5.03     16.88 o 
 -10  15   1      399.49      374.98     43.21 o 
  -9  15   1        0.50        9.99     19.10 o 
  -8  15   1        5.29        9.63     15.54 o 
  -7  15   1      108.61      131.48     31.37 o 
  -6  15   1      772.69      815.47     53.37 o 
  -5  15   1      273.19      294.06     22.49 o 
  -4  15   1      380.12      485.50     23.55 o 
  -3  15   1      103.52      123.46     22.03 o 
  -2  15   1        1.12        2.01     21.11 o 
  -1  15   1      161.44      141.15     15.39 o 
   0  15   1       75.94       82.68     15.77 o 
   1  15   1      414.89      405.63     28.41 o 
   2  15   1       75.01       73.72     15.01 o 
   3  15   1      318.00      343.05     18.69 o 
   4  15   1       43.02       58.43     15.73 o 
   5  15   1        2.88       12.46     19.88 o 
   6  15   1       16.81       36.26     20.05 o 
   7  15   1       18.43        8.78     17.14 o 
   8  15   1       79.45       54.45     20.50 o 
   9  15   1      106.95       32.14     33.97 o 
 -13  16   1        1.20       -7.88     25.81 o 
 -12  16   1       41.32        6.95     16.99 o 
 -11  16   1      111.68       76.15     17.18 o 
 -10  16   1        1.51       -7.35     20.20 o 
  -9  16   1      493.96      493.82     41.59 o 
  -8  16   1        4.84      -14.55     19.49 o 
  -7  16   1       83.71       80.91     40.77 o 
  -6  16   1        2.54       12.94     17.73 o 
  -5  16   1      131.32      161.46     15.77 o 
  -4  16   1      137.64      190.48     15.77 o 
  -3  16   1       10.15       15.30     25.22 o 
  -2  16   1       24.60       27.58     17.14 o 
  -1  16   1       25.21       29.24     14.91 o 
   0  16   1      221.07      225.76     22.84 o 
   1  16   1       26.18       50.91     32.94 o 
   2  16   1      296.32      316.26     43.80 o 
   3  16   1      128.60      138.12     15.31 o 
   4  16   1      198.22      204.19     17.98 o 
   5  16   1       25.86       37.20     16.80 o 
   6  16   1       55.90       69.44     17.18 o 
   7  16   1       18.27       16.85     17.14 o 
   8  16   1      124.32       43.58     37.75 o 
 -12  17   1      189.37      152.08     21.42 o 
 -11  17   1       10.02        4.55     23.54 o 
 -10  17   1      189.70      217.11     59.08 o 
  -9  17   1       84.09      105.31     22.09 o 
  -8  17   1        5.06       17.30     15.81 o 
  -7  17   1      207.88      206.79     15.81 o 
  -6  17   1       77.58       98.37     15.34 o 
  -5  17   1       63.04       56.21     15.16 o 
  -4  17   1        3.14      -15.23     15.23 o 
  -3  17   1       51.83       38.46     35.53 o 
  -2  17   1       99.78      109.65     21.95 o 
  -1  17   1      356.04      404.79     18.93 o 
   0  17   1        4.07       17.87     29.38 o 
   1  17   1      347.38      370.21     30.73 o 
   2  17   1       15.15       32.50     17.86 o 
   3  17   1      470.19      493.23     55.41 o 
   4  17   1        0.55       -9.12     22.11 o 
   5  17   1        0.59       21.37     19.64 o 
   6  17   1        1.60        2.70     16.65 o 
   7  17   1        4.55       -7.25     17.45 o 
   8  17   1      104.59       56.78     50.54 o 
 -11  18   1       63.10       45.90     24.86 o 
 -10  18   1        7.12        8.50     19.90 o 
  -9  18   1       18.80       18.31     26.73 o 
  -8  18   1       10.36        1.10     16.91 o 
  -7  18   1        2.67        6.84     22.14 o 
  -6  18   1       45.68       77.27     22.07 o 
  -5  18   1       16.27       22.47     15.58 o 
  -4  18   1      738.75      779.85     26.31 o 
  -3  18   1       20.69       41.85     18.16 o 
  -2  18   1       63.49      101.51     17.94 o 
  -1  18   1        1.42      -15.27     15.27 o 
   0  18   1       34.22       25.85     15.69 o 
   1  18   1      150.92      156.62     18.77 o 
   2  18   1       13.17       14.37     17.92 o 
   3  18   1       26.62       19.99     15.96 o 
   4  18   1       18.00        2.82     19.52 o 
   5  18   1        0.28       -5.51     20.53 o 
   6  18   1       10.03       14.83     24.89 o 
   7  18   1        9.86       20.61     18.37 o 
 -11  19   1        1.13      -18.76     25.43 o 
 -10  19   1       31.44       41.80     18.14 o 
  -9  19   1       51.54       33.14     33.43 o 
  -8  19   1        1.77       -8.71     24.13 o 
  -7  19   1       61.51       74.71     16.23 o 
  -6  19   1        1.68      -16.76     17.76 o 
  -5  19   1       67.82       69.12     17.96 o 
  -4  19   1       27.19       18.53     26.89 o 
  -3  19   1        5.67       16.97     15.65 o 
  -2  19   1       13.39       28.39     15.73 o 
  -1  19   1      416.36      461.55     17.45 o 
   0  19   1        9.09      -13.16     15.23 o 
   1  19   1      314.13      293.94     17.07 o 
   2  19   1        0.08      -18.95     18.95 o 
   3  19   1      101.89       94.10     17.64 o 
   4  19   1       47.40       40.47     24.82 o 
   5  19   1        0.06      -17.14     20.72 o 
   6  19   1       14.15       -5.93     18.17 o 
 -10  20   1       29.12       31.57     32.83 o 
  -9  20   1        3.17       15.72     20.63 o 
  -8  20   1        1.01      -20.45     20.45 o 
  -7  20   1        4.59       18.35     18.64 o 
  -6  20   1      128.58      118.81     23.03 o 
  -5  20   1        5.22      -15.88     16.15 o 
  -4  20   1      478.95      483.12     71.99 o 
  -3  20   1        7.32        0.18     18.97 o 
  -2  20   1      301.84      326.96     17.83 o 
  -1  20   1        9.15       23.84     15.77 o 
   0  20   1        0.51       25.27     22.76 o 
   1  20   1      116.28      103.30     39.37 o 
   2  20   1        0.20      -15.94     22.68 o 
   3  20   1       57.71        5.08     19.87 o 
   4  20   1       17.35       -1.59     20.89 o 
   5  20   1        0.39       10.11     21.51 o 
  -9  21   1       60.07       38.61     22.11 o 
  -8  21   1        1.47       18.83     20.54 o 
  -7  21   1       94.57       85.77     38.07 o 
  -6  21   1       14.81      -23.54     23.54 o 
  -5  21   1       69.67       78.90     19.33 o 
  -4  21   1       42.00       27.54     23.06 o 
  -3  21   1        8.37        0.79     18.93 o 
  -2  21   1        1.03        6.68     33.16 o 
  -1  21   1      112.12       87.92     16.87 o 
   0  21   1        0.59       12.36     20.09 o 
   1  21   1       33.80       19.95     16.53 o 
   2  21   1        0.18      -20.02     20.02 o 
   3  21   1        6.91        3.74     25.74 o 
  -7  22   1        5.95       32.13     20.64 o 
  -6  22   1        0.92       -2.12     17.07 o 
  -5  22   1        0.09       -4.40     16.95 o 
  -4  22   1       25.75      -15.17     19.60 o 
  -3  22   1        0.15       -9.29     19.39 o 
  -2  22   1      126.74       55.70     20.21 o 
  -1  22   1       93.12      126.95     24.09 o 
   0  22   1        6.55       10.79     19.38 o 
   1  22   1      107.29       98.23     24.25 o 
   2  22   1        0.32       20.76     20.86 o 
  -5  23   1       45.87       61.75     20.65 o 
  -4  23   1       12.57       -5.72     25.47 o 
  -3  23   1       18.17        3.02     17.60 o 
  -2  23   1       31.45        7.94     20.54 o 
  -1  23   1        4.99      -20.08     20.08 o 
   1 -23   2       78.30        8.32     20.75 o 
   2 -23   2       25.74       25.06     27.11 o 
   3 -23   2       38.60       28.86     17.53 o 
   4 -23   2        0.10        2.10     20.25 o 
   5 -23   2        0.87        8.04     21.49 o 
  -2 -22   2      256.34      244.69     35.97 o 
  -1 -22   2       13.64       29.73     17.49 o 
   0 -22   2      191.64      129.41     18.41 o 
   1 -22   2        1.88       -7.33     19.51 o 
   2 -22   2        7.31        2.85     19.69 o 
   3 -22   2       13.64       12.63     19.01 o 
   4 -22   2       13.78        2.53     19.56 o 
   5 -22   2        7.58       43.28     55.40 o 
   6 -22   2       14.44       11.62     26.08 o 
   7 -22   2        0.04       22.38     21.14 o 
  -4 -21   2        0.15        2.88     17.56 o 
  -3 -21   2       28.62       32.44     17.76 o 
  -2 -21   2        1.89        2.73     16.99 o 
  -1 -21   2        1.38       11.94     18.74 o 
   0 -21   2      153.55      115.27     20.33 o 
   1 -21   2       20.36       19.44     16.00 o 
   2 -21   2       10.75       -3.35     15.96 o 
   3 -21   2       51.02       60.21     23.25 o 
   4 -21   2       20.96       27.68     18.64 o 
   5 -21   2        1.32        9.53     19.77 o 
   6 -21   2       97.03      116.47     39.96 o 
   7 -21   2        0.13      -23.27     25.66 o 
   8 -21   2      134.39      102.49     18.71 o 
   9 -21   2        0.02      -13.06     20.56 o 
  -5 -20   2        2.46       -2.42     18.17 o 
  -4 -20   2       25.61        8.39     19.98 o 
  -3 -20   2        0.01       18.37     19.20 o 
  -2 -20   2      223.83      192.89     34.45 o 
  -1 -20   2        2.46       -2.34     16.96 o 
   0 -20   2      310.88      355.67     19.78 o 
   1 -20   2       28.29       38.02     29.16 o 
   2 -20   2       14.32        0.05     22.87 o 
   3 -20   2      110.96       84.24     22.95 o 
   4 -20   2        2.36        1.95     15.96 o 
   5 -20   2      302.88      325.41     24.94 o 
   6 -20   2        6.85      -11.94     16.99 o 
   7 -20   2       10.56      -16.33     20.69 o 
   8 -20   2       65.12       58.75     20.48 o 
   9 -20   2       10.64       22.30     17.75 o 
  10 -20   2        2.10       16.32     21.66 o 
  -6 -19   2        8.16      -13.82     18.90 o 
  -5 -19   2       34.35       33.24     20.44 o 
  -4 -19   2        0.48       19.06     16.50 o 
  -3 -19   2      139.05      119.62     23.02 o 
  -2 -19   2       70.97       79.96     19.55 o 
  -1 -19   2       44.65       49.32     18.10 o 
   0 -19   2       10.24        6.43     15.50 o 
   1 -19   2       28.08       -2.00     17.77 o 
   2 -19   2        0.26       -6.22     17.79 o 
   3 -19   2      226.45      240.67     16.46 o 
   4 -19   2       42.96       81.07     49.19 o 
   5 -19   2        1.55        9.25     20.30 o 
   6 -19   2       29.88       52.64     18.41 o 
   7 -19   2        0.12      -14.70     20.57 o 
   8 -19   2       93.04       79.84     48.49 o 
   9 -19   2        3.42       15.84     19.49 o 
  10 -19   2      104.11       84.06     18.82 o 
  11 -19   2       44.04       23.34     18.63 o 
  -7 -18   2        0.56      -14.24     21.39 o 
  -6 -18   2        0.12        7.34     20.55 o 
  -5 -18   2        0.95       21.48     18.28 o 
  -4 -18   2       74.55       68.10     18.35 o 
  -3 -18   2       41.24       39.25     18.62 o 
  -2 -18   2      111.08      134.66     18.17 o 
  -1 -18   2        4.30       43.86     21.80 o 
   0 -18   2       33.77       46.54     15.62 o 
   1 -18   2        1.73       16.36     17.66 o 
   2 -18   2       76.54       88.11     15.65 o 
   3 -18   2      140.89      200.71     15.84 o 
   4 -18   2        3.25      -12.59     15.39 o 
   5 -18   2      408.03      455.15     17.91 o 
   6 -18   2       26.57       13.54     18.92 o 
   7 -18   2       19.06       31.38     35.96 o 
   8 -18   2       70.08       37.97     35.80 o 
   9 -18   2       19.25        5.70     17.37 o 
  10 -18   2        0.16       15.07     17.14 o 
  11 -18   2      133.63      140.71     43.85 o 
  -8 -17   2        1.24        4.37     18.56 o 
  -7 -17   2      149.51      103.80     18.44 o 
  -6 -17   2        1.98      -23.94     23.94 o 
  -5 -17   2      104.92       71.94     19.02 o 
  -4 -17   2        9.82        3.15     19.44 o 
  -3 -17   2       22.98       45.29     17.97 o 
  -2 -17   2        4.83       46.69     21.95 o 
  -1 -17   2       58.37       55.61     29.21 o 
   0 -17   2        1.70       17.11     14.97 o 
   1 -17   2        7.18        5.52     16.04 o 
   2 -17   2      210.40      214.32     15.69 o 
   3 -17   2      176.05      170.72     16.11 o 
   4 -17   2        6.30       18.05     17.16 o 
   5 -17   2       13.95        1.30     17.78 o 
   6 -17   2       21.40       50.11     36.02 o 
   7 -17   2       23.08       43.62     19.90 o 
   8 -17   2      229.62      243.56     17.95 o 
   9 -17   2        5.23        1.53     18.38 o 
  10 -17   2       63.25       72.37     19.42 o 
  11 -17   2      152.54      140.24     43.36 o 
  12 -17   2        0.04       -0.28     21.52 o 
  -8 -16   2       78.44       86.42     21.41 o 
  -7 -16   2        4.65       13.58     19.89 o 
  -6 -16   2        5.81       44.07     23.98 o 
  -5 -16   2       27.11       23.62     18.33 o 
  -4 -16   2       66.52       72.68     18.39 o 
  -3 -16   2       37.48       62.65     15.69 o 
  -2 -16   2        6.88       13.51     17.40 o 
  -1 -16   2        0.00        3.98     16.15 o 
   0 -16   2       38.84       30.23     21.88 o 
   1 -16   2       10.12       16.75     22.41 o 
   2 -16   2       21.25        5.52     31.16 o 
   3 -16   2       39.17       59.67     15.20 o 
   4 -16   2        3.94       -5.70     16.96 o 
   5 -16   2      401.62      489.77     38.18 o 
   6 -16   2      109.08      101.67     31.86 o 
   7 -16   2      236.48      268.22     41.15 o 
   8 -16   2      276.83      288.42     17.03 o 
   9 -16   2       20.37        5.94     18.94 o 
  10 -16   2      182.99      182.44     22.99 o 
  11 -16   2       99.17       76.34     37.26 o 
  12 -16   2       25.96       27.59     24.62 o 
  -9 -15   2       25.70       17.09     17.77 o 
  -8 -15   2       46.60        4.98     25.51 o 
  -7 -15   2       92.02       91.17     38.23 o 
  -6 -15   2        0.27      -10.07     22.18 o 
  -5 -15   2       30.82       14.62     21.95 o 
  -4 -15   2       35.79       56.91     17.60 o 
  -3 -15   2       53.31       58.60     23.44 o 
  -2 -15   2      722.49      820.20     23.88 o 
  -1 -15   2        0.60       -8.92     18.79 o 
   0 -15   2     1676.96     1752.17     41.34 o 
   1 -15   2       37.74       24.39     15.69 o 
   2 -15   2      798.79      828.64     20.24 o 
   3 -15   2       81.99       59.11     14.51 o 
   4 -15   2        4.19       17.27     28.40 o 
   5 -15   2       82.10       89.57     22.11 o 
   6 -15   2      310.39      320.85     21.76 o 
   7 -15   2       15.82       15.59     18.69 o 
   8 -15   2      485.98      490.60     18.21 o 
   9 -15   2        2.95        7.95     24.62 o 
  10 -15   2      149.03      125.54     18.98 o 
  11 -15   2      131.14      102.85     17.95 o 
  12 -15   2       32.14       11.80     17.33 o 
  13 -15   2       14.81       -3.85     18.21 o 
 -10 -14   2      141.61      121.19     32.62 o 
  -9 -14   2        5.68       -9.89     19.62 o 
  -8 -14   2      250.54      267.17     18.17 o 
  -7 -14   2        8.43       16.00     18.30 o 
  -6 -14   2       97.50       81.76     22.14 o 
  -5 -14   2        1.55        1.98     17.87 o 
  -4 -14   2        1.90      -11.49     21.73 o 
  -3 -14   2       18.63       41.76     15.12 o 
  -2 -14   2      383.22      375.44     22.53 o 
  -1 -14   2       15.20       28.52     15.04 o 
   0 -14   2      103.84       95.48     15.54 o 
   1 -14   2      722.96      763.18     49.86 o 
   2 -14   2       13.65       -8.78     14.51 o 
   3 -14   2     1291.23     1464.97     97.59 o 
   4 -14   2       15.14       17.29     17.08 o 
   5 -14   2     1162.93     1236.77     31.77 o 
   6 -14   2      367.79      356.32     19.78 o 
   7 -14   2       98.21      126.17     19.27 o 
   8 -14   2      491.17      538.51     28.46 o 
   9 -14   2       16.77       31.78     22.19 o 
  10 -14   2       92.58      149.36     35.48 o 
  11 -14   2      104.19       52.75     18.06 o 
  12 -14   2        0.87      -10.77     19.80 o 
  13 -14   2        5.48        2.68     19.87 o 
 -10 -13   2        3.30       10.14     19.88 o 
  -9 -13   2        0.45       15.07     16.91 o 
  -8 -13   2       56.01       43.02     16.72 o 
  -7 -13   2      283.57      265.26     17.07 o 
  -6 -13   2       42.97       51.93     15.20 o 
  -5 -13   2       20.26       34.92     14.85 o 
  -4 -13   2      111.62      113.22     15.62 o 
  -3 -13   2        9.60       17.69     17.78 o 
  -2 -13   2     2674.77     2674.36     25.85 o 
  -1 -13   2        5.39       14.21     18.32 o 
   0 -13   2     6521.92     6448.65    120.43 o 
   1 -13   2       61.64       44.52     15.16 o 
   2 -13   2      737.78      709.09     17.92 o 
   3 -13   2      207.07      220.31     16.03 o 
   4 -13   2        0.06       11.09     17.43 o 
   5 -13   2      745.22      735.40     18.34 o 
   6 -13   2      884.03      848.25     88.76 o 
   7 -13   2      207.47      216.69     16.83 o 
   8 -13   2       90.09      115.82     16.15 o 
   9 -13   2        0.10      -11.43     18.08 o 
  10 -13   2      357.30      379.91     45.42 o 
  11 -13   2      175.73      136.50     20.34 o 
  12 -13   2       14.18        5.46     19.08 o 
  13 -13   2      112.26       49.01     20.68 o 
  14 -13   2        5.78       -7.13     25.70 o 
 -11 -12   2        0.01       -8.72     17.97 o 
 -10 -12   2       50.33       23.13     19.41 o 
  -9 -12   2        1.71        5.72     16.50 o 
  -8 -12   2       87.92      121.52     16.84 o 
  -7 -12   2        7.63       14.79     17.94 o 
  -6 -12   2       10.30       12.04     20.20 o 
  -5 -12   2       91.05       52.17     17.57 o 
  -4 -12   2       28.60       44.44     14.89 o 
  -3 -12   2      946.73      953.94     18.87 o 
  -2 -12   2      175.32      182.53     16.46 o 
  -1 -12   2      592.54      573.86     21.43 o 
   0 -12   2       14.49       34.98     19.28 o 
   1 -12   2     2653.89     2659.70    114.67 o 
   2 -12   2      416.43      455.63     27.22 o 
   3 -12   2     3753.26     3705.55     74.47 o 
   4 -12   2       12.29       18.66     15.16 o 
   5 -12   2      769.82      736.75     18.64 o 
   6 -12   2       44.68       30.99     18.50 o 
   7 -12   2        8.26       20.85     17.94 o 
   8 -12   2        3.50       10.03     17.60 o 
   9 -12   2        6.69        9.53     14.93 o 
  10 -12   2       55.35       70.06     23.22 o 
  11 -12   2       60.31       89.33     18.72 o 
  12 -12   2       28.67       34.11     19.68 o 
  13 -12   2        0.74       -0.22     16.99 o 
  14 -12   2        2.92        7.95     25.77 o 
 -11 -11   2       28.32       12.85     24.62 o 
 -10 -11   2        4.25       11.23     19.56 o 
  -9 -11   2        1.03        9.60     23.44 o 
  -8 -11   2      221.05      231.52     17.49 o 
  -7 -11   2      225.28      267.26     39.42 o 
  -6 -11   2      296.32      315.64     21.44 o 
  -5 -11   2      238.71      233.11     33.21 o 
  -4 -11   2       33.80       36.84     16.97 o 
  -3 -11   2       10.07        2.03     17.38 o 
  -2 -11   2     4647.82     4693.87    162.57 o 
  -1 -11   2       57.69       33.53     15.77 o 
   0 -11   2     5980.02     5491.98    174.83 o 
   1 -11   2        3.87       -5.18     15.92 o 
   2 -11   2     1674.37     1511.44     23.84 o 
   3 -11   2      396.98      335.43     19.41 o 
   4 -11   2       66.91       65.40     15.08 o 
   5 -11   2     1646.07     1562.26     23.40 o 
   6 -11   2      313.24      292.12     21.77 o 
   7 -11   2      428.51      439.34     20.69 o 
   8 -11   2       12.96       34.74     17.68 o 
   9 -11   2       18.46       36.55     17.28 o 
  10 -11   2       57.63       73.49     17.89 o 
  11 -11   2      311.00      310.32     22.14 o 
  12 -11   2       13.76       43.12     19.22 o 
  13 -11   2      255.81      181.70     29.59 o 
  14 -11   2        0.81       11.96     20.76 o 
 -12 -10   2       25.07       13.93     24.52 o 
 -11 -10   2        4.61      -17.39     23.65 o 
 -10 -10   2        7.60       15.39     16.04 o 
  -9 -10   2      173.93      169.46     19.66 o 
  -8 -10   2       71.35       76.62     16.23 o 
  -7 -10   2     1156.72     1136.53     19.90 o 
  -6 -10   2       87.34       82.12     14.78 o 
  -5 -10   2     1295.48     1191.79     34.42 o 
  -4 -10   2       94.11       77.78     18.25 o 
  -3 -10   2     1986.91     2035.90     66.93 o 
  -2 -10   2        7.18       16.29     15.39 o 
  -1 -10   2      444.88      439.17     17.95 o 
   0 -10   2     1350.18     1297.41     21.21 o 
   1 -10   2     1676.31     1632.16     28.55 o 
   2 -10   2        4.89        9.80     18.52 o 
   3 -10   2       52.71       42.52     17.71 o 
   4 -10   2       69.24       80.39     18.22 o 
   5 -10   2      426.81      467.52     17.15 o 
   6 -10   2      268.01      281.09     26.90 o 
   7 -10   2       17.65        5.26     17.82 o 
   8 -10   2      477.52      497.79     17.26 o 
   9 -10   2       28.67       57.94     21.31 o 
  10 -10   2      755.56      811.94     31.49 o 
  11 -10   2       19.83       35.14     18.42 o 
  12 -10   2       66.85       64.92     17.39 o 
  13 -10   2       77.18       52.70     19.88 o 
  14 -10   2        0.13        7.45     35.53 o 
 -12  -9   2       22.43       28.87     21.02 o 
 -11  -9   2       21.29       21.47     19.51 o 
 -10  -9   2      337.40      436.10     70.05 o 
  -9  -9   2        4.39      -10.95     15.77 o 
  -8  -9   2     1177.71     1340.59     87.15 o 
  -7  -9   2      162.93      173.16     18.05 o 
  -6  -9   2      345.43      354.89     16.50 o 
  -5  -9   2      124.63      128.13     17.76 o 
  -4  -9   2      602.80      627.89     35.81 o 
  -3  -9   2      660.25      741.53     18.53 o 
  -2  -9   2     3406.13     3373.63    131.92 o 
  -1  -9   2      133.60      147.61     20.03 o 
   0  -9   2     5019.19     5009.80     92.44 o 
   1  -9   2     1372.68     1337.99     24.91 o 
   2  -9   2        1.80       13.76     16.72 o 
   3  -9   2      892.27      647.03     21.27 o 
   4  -9   2        0.00        6.51     15.77 o 
   5  -9   2     2735.60     2688.56    117.23 o 
   6  -9   2      105.86      124.13     17.73 o 
   7  -9   2       87.56       76.03     15.42 o 
   8  -9   2       63.00       68.64     21.65 o 
   9  -9   2       26.60       52.36     21.27 o 
  10  -9   2       70.21      117.60     15.35 o 
  11  -9   2      174.72      182.18     16.64 o 
  12  -9   2        4.51        6.53     18.32 o 
  13  -9   2       92.22       70.20     24.62 o 
  14  -9   2       17.64       -5.81     28.57 o 
 -13  -8   2       83.59       43.11     18.86 o 
 -12  -8   2       12.54       11.54     17.40 o 
 -11  -8   2        8.89        3.47     18.66 o 
 -10  -8   2        5.75       14.36     22.03 o 
  -9  -8   2      287.54      291.35     19.40 o 
  -8  -8   2        3.07        1.95     18.54 o 
  -7  -8   2     1169.80     1223.71     52.63 o 
  -6  -8   2       23.09       25.14     21.12 o 
  -5  -8   2     1507.37     1464.11     25.73 o 
  -4  -8   2       16.34       29.60     19.82 o 
  -3  -8   2      799.29      781.79     33.71 o 
  -2  -8   2       98.26       77.67     20.34 o 
  -1  -8   2       26.58       25.12     17.41 o 
   0  -8   2     1359.74     1034.85     60.23 o 
   1  -8   2       60.99       48.73     21.85 o 
   2  -8   2     1986.55     2299.89     47.87 o 
   3  -8   2      380.54      420.48     25.60 o 
   4  -8   2       20.27       33.53     23.41 o 
   5  -8   2      318.31      396.40     20.83 o 
   6  -8   2      602.65      641.48     18.52 o 
   7  -8   2        4.90        0.87     18.15 o 
   8  -8   2      582.18      583.55     17.95 o 
   9  -8   2        4.99       12.25     14.93 o 
  10  -8   2     1048.10     1054.03     67.80 o 
  11  -8   2      227.06      287.77     19.08 o 
  12  -8   2        3.27       13.92     15.83 o 
  13  -8   2      343.15      372.01     20.82 o 
  14  -8   2        1.24        4.19     27.65 o 
  15  -8   2       55.18       29.48     26.03 o 
 -13  -7   2        2.60       14.32     20.92 o 
 -12  -7   2      107.97       81.96     21.65 o 
 -11  -7   2       78.51       68.24     28.78 o 
 -10  -7   2      563.94      567.82     35.54 o 
  -9  -7   2       56.71       49.92     16.30 o 
  -8  -7   2     1204.99     1262.76     47.06 o 
  -7  -7   2      953.53      946.12     41.17 o 
  -6  -7   2     1198.43     1217.84     21.89 o 
  -5  -7   2      557.46      672.30     36.19 o 
  -4  -7   2       67.89       60.94     18.74 o 
  -3  -7   2      558.53      546.40     21.27 o 
  -2  -7   2       76.60       42.18     20.31 o 
  -1  -7   2     1111.29     1015.60     51.68 o 
   0  -7   2       87.51       78.25     20.58 o 
   1  -7   2      163.55      182.42     23.07 o 
   2  -7   2        0.52       -9.54     18.78 o 
   3  -7   2      191.07      123.18     17.94 o 
   4  -7   2       19.94       41.01     19.61 o 
   5  -7   2     7227.50     6787.77    185.42 o 
   6  -7   2        7.72       29.48     15.80 o 
   7  -7   2      507.76      512.95     20.76 o 
   8  -7   2      211.52      184.17     18.22 o 
   9  -7   2       18.26        8.27     15.12 o 
  10  -7   2      221.10      250.12     16.04 o 
  11  -7   2       22.87       24.91     17.81 o 
  12  -7   2      205.43      220.44     32.94 o 
  13  -7   2        0.64       23.02     28.40 o 
  14  -7   2        1.54       -4.57     24.28 o 
  15  -7   2       15.47       36.12     20.61 o 
 -13  -6   2      125.33      105.59     19.87 o 
 -12  -6   2       64.68       32.38     18.43 o 
 -11  -6   2      216.54      236.27     17.44 o 
 -10  -6   2       16.81       35.40     19.00 o 
  -9  -6   2        1.36       -3.46     22.46 o 
  -8  -6   2      241.35      245.13     16.53 o 
  -7  -6   2     1743.64     1796.77     96.10 o 
  -6  -6   2      446.91      457.03     25.01 o 
  -5  -6   2     3714.05     3615.41     27.33 o 
  -4  -6   2      178.87      150.16     16.88 o 
  -3  -6   2       19.33       21.12     20.59 o 
  -2  -6   2     1499.66     1238.29     24.28 o 
  -1  -6   2      335.01      316.52     21.89 o 
   0  -6   2     1645.68     1468.95     27.16 o 
   1  -6   2      508.16      455.40     23.11 o 
   2  -6   2       28.60       15.03     24.57 o 
   3  -6   2      949.68      964.01     48.38 o 
   4  -6   2       89.87      109.65     20.32 o 
   5  -6   2     2701.13     2907.43     30.89 o 
   6  -6   2      372.08      366.31     18.03 o 
   7  -6   2      252.30      228.17     17.30 o 
   8  -6   2      130.39      111.64     21.92 o 
   9  -6   2       13.26       27.89     18.10 o 
  10  -6   2      379.70      395.16     18.70 o 
  11  -6   2      330.24      356.88     32.73 o 
  12  -6   2       53.28       41.99     22.57 o 
  13  -6   2      253.95      261.02     33.75 o 
  14  -6   2        0.26       10.01     19.50 o 
  15  -6   2      120.68       91.88     29.11 o 
 -14  -5   2        0.63      -21.30     21.58 o 
 -13  -5   2      137.06      140.22     59.08 o 
 -12  -5   2      134.85      129.49     24.25 o 
 -11  -5   2       12.80       13.69     17.84 o 
 -10  -5   2      169.33      183.33     19.38 o 
  -9  -5   2        0.09        0.61     15.58 o 
  -8  -5   2      727.21      783.19     18.60 o 
  -7  -5   2      101.41      104.76     17.78 o 
  -6  -5   2      475.58      464.50     17.22 o 
  -5  -5   2      539.84      439.73     17.68 o 
  -4  -5   2       93.94      108.38     17.71 o 
  -3  -5   2     1129.91     1231.62     27.33 o 
  -2  -5   2     5671.36     6011.75    196.28 o 
  -1  -5   2       76.96       59.48     22.22 o 
   0  -5   2    24619.56    24830.31    492.32 o 
   1  -5   2       77.53       91.47     31.75 o 
   2  -5   2     3668.45     3364.68     39.20 o 
   3  -5   2     2861.23     2665.90     46.26 o 
   4  -5   2      166.69      146.56     21.41 o 
   5  -5   2      988.94      734.97     27.47 o 
   6  -5   2      703.23      650.19     22.58 o 
   7  -5   2     1373.95     1422.88     24.57 o 
   8  -5   2      766.29      699.53     63.21 o 
   9  -5   2       25.38       -3.56     28.19 o 
  10  -5   2      286.46      316.05     22.47 o 
  11  -5   2        6.26       14.01     24.03 o 
  12  -5   2      111.38      133.33     16.30 o 
  13  -5   2        2.61       15.39     15.66 o 
  14  -5   2        3.65      -19.33     19.33 o 
  15  -5   2       33.66       49.75     34.61 o 
 -14  -4   2        1.54       -8.43     20.90 o 
 -13  -4   2      117.24      175.58     24.93 o 
 -12  -4   2       32.71       50.49     16.19 o 
 -11  -4   2      179.94      208.26     19.06 o 
 -10  -4   2       17.31       -2.16     35.96 o 
  -9  -4   2      118.05      109.05     16.56 o 
  -8  -4   2      557.32      636.40     20.63 o 
  -7  -4   2       54.85       62.93     17.42 o 
  -6  -4   2      864.24      827.76     34.74 o 
  -5  -4   2     4815.38     4839.61     33.75 o 
  -4  -4   2       38.94       51.62     18.40 o 
  -3  -4   2     2406.10     2170.08     30.63 o 
  -2  -4   2        7.82       25.31     30.29 o 
  -1  -4   2      239.27      245.10     29.72 o 
   0  -4   2    13341.45    12953.61    155.14 o 
   1  -4   2      883.52      888.92     35.39 o 
   2  -4   2      583.38      515.48     27.17 o 
   3  -4   2       82.04       62.49     21.31 o 
   4  -4   2       19.63       24.16     19.17 o 
   5  -4   2    10249.73    10414.75    155.28 o 
   6  -4   2     1449.22     1484.86     30.27 o 
   7  -4   2      545.36      498.48     18.68 o 
   8  -4   2     2375.69     2431.58     26.94 o 
   9  -4   2       21.08       14.15     30.46 o 
  10  -4   2        1.05       -1.00     17.22 o 
  11  -4   2      405.70      409.25     19.89 o 
  12  -4   2       18.31       30.71     18.44 o 
  13  -4   2       69.23       80.75     22.41 o 
  14  -4   2        0.34       -0.45     16.61 o 
  15  -4   2       72.45       27.96     20.04 o 
 -14  -3   2        1.52       -6.69     20.67 o 
 -13  -3   2       68.36       48.72     19.70 o 
 -12  -3   2      142.83      155.71     22.19 o 
 -11  -3   2      117.52      126.16     18.73 o 
 -10  -3   2      436.50      454.54     23.33 o 
  -9  -3   2      229.98      234.51     18.97 o 
  -8  -3   2       37.79       28.06     16.15 o 
  -7  -3   2      923.11      912.76     20.41 o 
  -6  -3   2      112.13      130.13     19.10 o 
  -5  -3   2     1901.74     1684.89     25.74 o 
  -4  -3   2        8.60       21.75     21.04 o 
  -3  -3   2      183.71      248.77     24.21 o 
  -2  -3   2      234.29      282.64     28.70 o 
  -1  -3   2     3626.36     3507.30     48.00 o 
   0  -3   2    32547.46    33095.01    491.21 o 
   1  -3   2        2.42       12.60     31.07 o 
   2  -3   2        2.60       13.01     37.50 o 
   3  -3   2      807.07      682.29     26.45 o 
   4  -3   2       97.25       91.81     20.51 o 
   5  -3   2      203.88      141.56     25.73 o 
   6  -3   2     2042.02     2097.31     26.92 o 
   7  -3   2      952.96      994.62     23.32 o 
   8  -3   2      963.17      995.67     36.09 o 
   9  -3   2      121.01      128.72     15.46 o 
  10  -3   2       10.36       12.32     17.24 o 
  11  -3   2       73.33      113.90     22.72 o 
  12  -3   2      132.50      127.21     19.16 o 
  13  -3   2        2.79       -0.90     20.79 o 
  14  -3   2        1.12        5.67     16.72 o 
  15  -3   2        0.35        1.39     17.32 o 
 -14  -2   2        0.66      -16.30     17.21 o 
 -13  -2   2      212.34      181.44     17.56 o 
 -12  -2   2       58.47       47.04     18.94 o 
 -11  -2   2       35.84       26.10     18.28 o 
 -10  -2   2      193.25      154.50     22.68 o 
  -9  -2   2      144.60      164.64     16.50 o 
  -8  -2   2       61.25       69.55     18.60 o 
  -7  -2   2       60.81       68.84     15.01 o 
  -6  -2   2      495.80      507.92     32.41 o 
  -5  -2   2       11.17       -0.48     20.11 o 
  -4  -2   2      113.02      106.13     19.38 o 
  -3  -2   2      174.01      211.21     26.07 o 
  -2  -2   2    32129.77    31380.24    213.53 o 
  -1  -2   2        1.99       -2.39     37.70 o 
   0  -2   2   122844.13   139716.97   2108.32 o 
   1  -2   2     3458.31     3068.07     59.44 o 
   2  -2   2     8544.06     8230.75     68.41 o 
   3  -2   2    11788.39    11805.92     70.04 o 
   4  -2   2      229.29      204.35     25.31 o 
   5  -2   2    21030.06    22790.02     74.88 o 
   6  -2   2      753.64      734.81     27.93 o 
   7  -2   2      888.28      914.90     23.52 o 
   8  -2   2      589.32      610.07     18.18 o 
   9  -2   2      144.27      145.89     15.85 o 
  10  -2   2        0.35       -5.39     21.82 o 
  11  -2   2      289.19      325.29     23.64 o 
  12  -2   2        1.27       -9.58     28.19 o 
  13  -2   2      118.68      121.67     16.38 o 
  14  -2   2        2.71      -13.73     16.61 o 
  15  -2   2       34.02       21.98     17.83 o 
 -15  -1   2       50.78       31.64     26.14 o 
 -14  -1   2        1.30        2.13     19.91 o 
 -13  -1   2       10.93       21.45     19.07 o 
 -12  -1   2       71.79       88.23     18.90 o 
 -11  -1   2        0.37        9.04     22.07 o 
 -10  -1   2      386.37      425.45     19.60 o 
  -9  -1   2       33.03       29.38     22.72 o 
  -8  -1   2        4.43        9.57     15.35 o 
  -7  -1   2      970.32     1151.68     22.20 o 
  -6  -1   2      254.42      269.64     17.11 o 
  -5  -1   2     6165.82     5940.43    158.24 o 
  -4  -1   2      589.87      579.58     40.31 o 
  -3  -1   2     1798.49     1465.59     33.09 o 
  -2  -1   2     4102.29     3650.19     90.92 o 
  -1  -1   2     1284.12     1154.80     45.65 o 
   0  -1   2    10447.50    10370.63    229.05 o 
   1  -1   2      415.41      354.08     46.95 o 
   2  -1   2     9071.26     8751.12    119.50 o 
   3  -1   2     1332.75     1212.47     35.00 o 
   4  -1   2      142.78      139.49     24.83 o 
   5  -1   2     3588.67     3483.69     48.71 o 
   6  -1   2      985.21     1008.35     31.56 o 
   7  -1   2      550.32      477.56     21.29 o 
   8  -1   2     2708.85     2772.86     76.37 o 
   9  -1   2       53.26       58.86     15.04 o 
  10  -1   2       79.79       92.99     15.27 o 
  11  -1   2       85.83       63.64     23.25 o 
  12  -1   2      128.45      112.48     17.11 o 
  13  -1   2       65.24       64.97     16.38 o 
  14  -1   2        7.43      -11.41     18.94 o 
  15  -1   2       40.75       21.71     25.70 o 
 -15   0   2       38.55       34.99     20.88 o 
 -14   0   2        0.28       -6.13     19.80 o 
 -13   0   2       14.28        7.79     21.28 o 
 -12   0   2      103.75      118.74     29.21 o 
 -11   0   2        2.12        3.69     23.87 o 
 -10   0   2      326.79      332.46     20.04 o 
  -9   0   2        2.03        8.28     18.20 o 
  -8   0   2      649.67      629.28     60.93 o 
  -7   0   2      102.57      116.48     21.95 o 
  -6   0   2     1545.66     1621.40     24.57 o 
  -5   0   2      889.32      825.81     41.18 o 
  -4   0   2      190.24      224.18     26.79 o 
  -3   0   2     6451.71     6023.27    101.70 o 
  -2   0   2    51725.93    55688.94    226.92 o 
  -1   0   2     4640.64     4582.25     68.55 o 
   1   0   2     6771.25     6546.28    318.13 o 
   2   0   2    60659.35    60880.68   1748.39 o 
   3   0   2     4257.59     4094.01    120.61 o 
   4   0   2      240.08      257.17     24.95 o 
   5   0   2     9007.02     9341.48    368.82 o 
   6   0   2       16.15        0.88     17.91 o 
   7   0   2     1185.43     1181.89     21.67 o 
   8   0   2      193.07      222.26     16.73 o 
   9   0   2       16.91       18.64     21.69 o 
  10   0   2      418.16      412.42     19.03 o 
  11   0   2      205.06      219.33     45.42 o 
  12   0   2       57.77       59.69     18.92 o 
  13   0   2      292.70      286.24     20.17 o 
  14   0   2        1.88        9.84     19.54 o 
 -15   1   2       34.80       19.22     18.25 o 
 -14   1   2        0.51      -14.04     23.94 o 
 -13   1   2      148.31      149.73     21.11 o 
 -12   1   2       18.22       25.17     15.58 o 
 -11   1   2      220.60      234.22     23.37 o 
 -10   1   2     1273.84     1301.18     51.71 o 
  -9   1   2        0.16       15.38     16.07 o 
  -8   1   2       60.42       54.10     17.45 o 
  -7   1   2     2580.58     2624.78    125.99 o 
  -6   1   2       73.59       64.03     18.92 o 
  -5   1   2     6371.83     6256.85     54.22 o 
  -4   1   2      221.26      215.64     21.54 o 
  -3   1   2     1035.06      970.20     30.94 o 
  -2   1   2     8930.12     8656.50     65.67 o 
  -1   1   2     2721.16     2601.16     61.09 o 
   0   1   2     7242.81     6887.54     97.47 o 
   1   1   2      132.06       85.38     35.79 o 
   2   1   2    14314.25    13869.14     88.78 o 
   3   1   2     8833.41     8377.21     59.76 o 
   4   1   2      152.08      132.32     28.62 o 
   5   1   2     1559.55     1608.01     25.46 o 
   6   1   2      654.67      673.27     23.57 o 
   7   1   2      602.80      575.57     21.79 o 
   8   1   2     1647.54     1741.04     29.51 o 
   9   1   2        0.04        1.76     15.55 o 
  10   1   2     1194.37     1173.45     29.88 o 
  11   1   2      473.02      497.26     69.19 o 
  12   1   2       99.02      103.82     23.76 o 
  13   1   2       64.40       73.19     16.84 o 
  14   1   2        4.37      -12.39     20.00 o 
 -15   2   2        2.23       -9.01     17.64 o 
 -14   2   2        3.05        6.42     17.30 o 
 -13   2   2       25.96       30.68     22.41 o 
 -12   2   2      118.72      159.77     22.45 o 
 -11   2   2       15.12       16.90     15.88 o 
 -10   2   2     1047.30     1121.17     25.98 o 
  -9   2   2       10.44       16.49     18.51 o 
  -8   2   2     2395.41     2365.26     25.26 o 
  -7   2   2      212.99      236.77     31.86 o 
  -6   2   2     1447.64     1422.23     24.52 o 
  -5   2   2     3541.56     4016.79     68.43 o 
  -4   2   2        3.94       13.22     36.67 o 
  -3   2   2    10544.79    10270.31     57.40 o 
  -2   2   2    17874.33    17437.93    130.86 o 
  -1   2   2     4485.64     4243.37     61.82 o 
   0   2   2      795.19      472.22     45.42 o 
   1   2   2    11095.07    10240.90    207.20 o 
   2   2   2    53857.61    53301.33    740.50 o 
   3   2   2     7707.51     7475.82    171.30 o 
   4   2   2      331.37      333.16     20.70 o 
   5   2   2     1396.37     1286.38     35.52 o 
   6   2   2       59.58       83.71     17.60 o 
   7   2   2    10864.77    10875.36     51.76 o 
   8   2   2      183.51      151.25     18.71 o 
   9   2   2        0.08       15.11     15.50 o 
  10   2   2        1.16        8.90     16.98 o 
  11   2   2      195.82      223.86     17.37 o 
  12   2   2       88.70       96.32     19.28 o 
  13   2   2      102.27      118.57     19.89 o 
  14   2   2        1.76        4.73     20.39 o 
 -15   3   2       18.97       21.47     17.76 o 
 -14   3   2       14.83       17.34     17.14 o 
 -13   3   2      534.55      568.41     52.77 o 
 -12   3   2        1.47       26.03     15.69 o 
 -11   3   2     1313.69     1358.95     23.99 o 
 -10   3   2       62.89       86.86     22.76 o 
  -9   3   2        0.22       29.94     16.27 o 
  -8   3   2       16.34       11.48     17.39 o 
  -7   3   2      232.24      169.74     19.55 o 
  -6   3   2      156.14      128.22     16.42 o 
  -5   3   2    32871.73    35949.62    191.47 o 
  -4   3   2      157.14      159.05     23.18 o 
  -3   3   2     1106.13     1123.49     30.77 o 
  -2   3   2     5008.76     4385.31     52.19 o 
  -1   3   2       45.55       25.83     29.97 o 
   0   3   2    11722.31    10990.59    183.31 o 
   1   3   2        9.36       18.36     28.68 o 
   2   3   2     4255.43     3898.19     42.10 o 
   3   3   2     6161.72     5767.76     97.39 o 
   4   3   2       11.48       11.54     21.07 o 
   5   3   2        9.69       12.97     20.64 o 
   6   3   2      153.33      160.79     19.73 o 
   7   3   2      216.54      201.99     17.76 o 
   8   3   2       27.66       56.08     15.50 o 
   9   3   2        3.39      -15.50     15.50 o 
  10   3   2      139.90      196.18     22.26 o 
  11   3   2      198.94      219.77     29.86 o 
  12   3   2       97.27      117.32     18.94 o 
  13   3   2      165.96      181.40     63.72 o 
  14   3   2        1.80       31.91     25.12 o 
 -15   4   2       11.25        5.68     20.52 o 
 -14   4   2        2.70       30.67     17.11 o 
 -13   4   2      177.55      164.29     36.78 o 
 -12   4   2      156.02      170.57     22.83 o 
 -11   4   2       65.83       57.98     19.10 o 
 -10   4   2     1914.75     1920.05     38.75 o 
  -9   4   2       50.35       44.56     22.37 o 
  -8   4   2     2959.04     2813.34    115.22 o 
  -7   4   2     1387.34     1424.26     25.51 o 
  -6   4   2     1278.73     1339.99     23.95 o 
  -5   4   2     9064.11     9787.16     71.37 o 
  -4   4   2      184.48      180.01     19.78 o 
  -3   4   2       20.98       52.69     21.29 o 
  -2   4   2    22533.78    22089.26    242.72 o 
  -1   4   2      486.90      455.30     28.50 o 
   0   4   2    15386.81    14655.37     81.10 o 
   1   4   2      220.25      164.25     29.66 o 
   2   4   2     8394.16     8430.09     51.38 o 
   3   4   2     8594.06     8657.69     47.57 o 
   4   4   2      399.05      374.61     20.13 o 
   5   4   2       12.18       38.37     20.00 o 
   6   4   2      544.47      547.13     24.71 o 
   7   4   2     3576.60     3628.72     55.03 o 
   8   4   2     3637.59     3627.39     96.96 o 
   9   4   2       68.32       55.48     17.60 o 
  10   4   2      524.10      534.19     74.27 o 
  11   4   2        2.02       -2.58     18.42 o 
  12   4   2       26.90       31.88     25.22 o 
  13   4   2        2.82       13.54     17.18 o 
  14   4   2        5.88        2.09     20.56 o 
 -15   5   2       21.57       23.99     26.03 o 
 -14   5   2        3.80        2.99     17.60 o 
 -13   5   2      319.87      358.96     20.05 o 
 -12   5   2       16.13       10.04     16.04 o 
 -11   5   2      259.53      301.70     19.71 o 
 -10   5   2       84.26       44.12     18.37 o 
  -9   5   2       17.68       19.93     22.46 o 
  -8   5   2      512.28      439.85     25.82 o 
  -7   5   2      647.18      634.24     19.85 o 
  -6   5   2      178.93      176.06     19.00 o 
  -5   5   2     1229.78     1413.70     29.81 o 
  -4   5   2      185.71      192.07     19.97 o 
  -3   5   2      799.61      730.55     26.05 o 
  -2   5   2     5931.05     5637.54     44.06 o 
  -1   5   2      670.89      542.47     38.10 o 
   0   5   2    13633.21    13454.97    135.82 o 
   1   5   2      261.38      274.01     26.70 o 
   2   5   2       24.28       48.61     22.36 o 
   3   5   2      803.16      900.60     30.48 o 
   4   5   2       18.21       33.59     18.14 o 
   5   5   2       25.09       34.34     16.57 o 
   6   5   2        1.16        4.97     20.52 o 
   7   5   2        5.73       15.30     15.46 o 
   8   5   2      456.66      503.03     21.17 o 
   9   5   2       58.69       71.23     21.38 o 
  10   5   2        2.35        4.28     33.53 o 
  11   5   2       35.11       44.66     22.60 o 
  12   5   2        8.53       16.66     19.17 o 
  13   5   2      278.14      168.82     27.00 o 
 -15   6   2        1.24      -17.83     17.83 o 
 -14   6   2       27.00       30.18     29.38 o 
 -13   6   2       17.41       16.85     18.24 o 
 -12   6   2      267.94      276.90     39.37 o 
 -11   6   2       10.26       -5.75     16.00 o 
 -10   6   2      854.56      871.61     29.23 o 
  -9   6   2        5.77       -9.37     17.87 o 
  -8   6   2     1854.21     1783.14     23.89 o 
  -7   6   2       25.54       30.97     17.25 o 
  -6   6   2      138.67      195.08     18.42 o 
  -5   6   2    10568.30    11212.07     45.29 o 
  -4   6   2      161.26      197.31     26.77 o 
  -3   6   2       11.25       31.91     19.62 o 
  -2   6   2     2285.56     2376.01     34.05 o 
  -1   6   2       93.81      124.59     23.52 o 
   0   6   2      884.82      895.78     24.61 o 
   1   6   2       84.34       88.39     22.70 o 
   2   6   2      854.50      889.88     22.39 o 
   3   6   2     6646.71     6594.22     40.41 o 
   4   6   2      398.82      408.25     18.75 o 
   5   6   2        6.24       29.67     18.71 o 
   6   6   2      841.18      875.93     22.09 o 
   7   6   2        4.33       15.05     15.77 o 
   8   6   2     1100.58     1155.04     20.17 o 
   9   6   2       10.70       -0.65     29.38 o 
  10   6   2      441.35      468.12     19.99 o 
  11   6   2        1.74        8.07     19.33 o 
  12   6   2      163.65      149.17     17.79 o 
  13   6   2        0.02       18.20     20.72 o 
 -15   7   2       35.32        0.98     18.51 o 
 -14   7   2        0.24        7.35     20.10 o 
 -13   7   2      310.85      302.56     57.84 o 
 -12   7   2        1.23      -10.48     21.82 o 
 -11   7   2      170.67      204.36     23.33 o 
 -10   7   2        6.10       17.14     15.38 o 
  -9   7   2        0.38        7.20     19.71 o 
  -8   7   2      684.37      779.73     17.99 o 
  -7   7   2       73.54       58.03     21.15 o 
  -6   7   2      892.11      897.88     24.91 o 
  -5   7   2     1422.73     1674.38     24.69 o 
  -4   7   2       12.04       14.80     17.83 o 
  -3   7   2      275.51      305.35     19.40 o 
  -2   7   2     3101.38     2964.85     60.88 o 
  -1   7   2      854.40      795.91     26.70 o 
   0   7   2     4091.32     3810.79     35.31 o 
   1   7   2       40.56       36.02     18.21 o 
   2   7   2     6592.10     6633.92     40.19 o 
   3   7   2     1470.70     1391.19     28.02 o 
   4   7   2       25.35       21.32     18.88 o 
   5   7   2     1000.82      881.69     24.99 o 
   6   7   2        2.11        5.45     15.50 o 
   7   7   2     1671.06     1741.26     22.28 o 
   8   7   2      413.73      452.59     19.34 o 
   9   7   2       11.46        7.40     15.08 o 
  10   7   2        0.19      -13.25     42.61 o 
  11   7   2        9.22       -3.65     19.09 o 
  12   7   2        5.49      -12.02     16.88 o 
  13   7   2       88.13       46.28     21.87 o 
 -15   8   2       14.13       -7.13     21.51 o 
 -14   8   2        4.57       -3.99     20.06 o 
 -13   8   2      185.42      160.39     32.40 o 
 -12   8   2      122.86       99.21     16.15 o 
 -11   8   2      100.95      113.21     19.06 o 
 -10   8   2       10.58       -7.69     15.69 o 
  -9   8   2        7.34       27.80     15.12 o 
  -8   8   2     1819.73     1800.79     38.81 o 
  -7   8   2       59.06       77.56     20.88 o 
  -6   8   2       43.54       39.68     15.23 o 
  -5   8   2     3495.41     3479.22     27.14 o 
  -4   8   2       27.24       50.46     18.74 o 
  -3   8   2     9100.36     8811.46     41.13 o 
  -2   8   2    11723.19    12659.75    135.08 o 
  -1   8   2      355.13      344.71     23.01 o 
   0   8   2     1374.36     1195.97     37.25 o 
   1   8   2      127.84      136.48     24.51 o 
   2   8   2     1147.81     1117.15     21.06 o 
   3   8   2      296.98      262.01     16.99 o 
   4   8   2      213.32      222.99     19.25 o 
   5   8   2      714.11      767.53     24.71 o 
   6   8   2        6.86        9.19     17.79 o 
   7   8   2       30.26       48.15     25.49 o 
   8   8   2      103.87      139.48     24.19 o 
   9   8   2       26.77        6.37     15.43 o 
  10   8   2      188.27      226.27     33.59 o 
  11   8   2        0.83        4.38     16.53 o 
  12   8   2       37.90       29.02     17.63 o 
 -15   9   2       64.51       31.98     23.33 o 
 -14   9   2        9.00        3.56     36.40 o 
 -13   9   2      201.64      161.16     42.45 o 
 -12   9   2        1.20        3.13     29.92 o 
 -11   9   2        4.70       39.36     26.41 o 
 -10   9   2       71.34       83.96     16.34 o 
  -9   9   2        0.30       11.76     17.87 o 
  -8   9   2       10.97       27.15     14.62 o 
  -7   9   2       87.08      114.40     18.25 o 
  -6   9   2      481.05      436.12     18.85 o 
  -5   9   2      476.38      449.62     27.06 o 
  -4   9   2        0.36       -9.12     15.69 o 
  -3   9   2     1595.37     1567.91     28.10 o 
  -2   9   2      118.31      209.28     20.52 o 
  -1   9   2      221.92      193.60     20.49 o 
   0   9   2     8738.28     8148.70     85.58 o 
   1   9   2      225.61      235.84     19.99 o 
   2   9   2     1411.41     1273.74     31.08 o 
   3   9   2     1316.20     1236.15     20.44 o 
   4   9   2       79.68       82.57     35.21 o 
   5   9   2      699.65      707.15     32.20 o 
   6   9   2      286.53      296.10     24.74 o 
   7   9   2     1369.38     1541.08     38.69 o 
   8   9   2        6.01        9.92     15.27 o 
   9   9   2        2.83        6.22     15.50 o 
  10   9   2       41.41       35.01     19.43 o 
  11   9   2        0.94      -13.44     16.76 o 
  12   9   2        0.21      -14.98     17.83 o 
 -14  10   2        7.13        7.45     24.30 o 
 -13  10   2       25.57       40.46     25.49 o 
 -12  10   2        1.06       12.83     15.62 o 
 -11  10   2      196.84      201.76     16.65 o 
 -10  10   2       43.42       59.92     15.88 o 
  -9  10   2       43.61       42.87     15.01 o 
  -8  10   2      612.57      557.00     36.14 o 
  -7  10   2      233.67      239.39     21.44 o 
  -6  10   2       18.27       10.27     14.62 o 
  -5  10   2     1436.97     1285.73     25.24 o 
  -4  10   2        0.43      -11.15     15.23 o 
  -3  10   2     1634.67     1506.55     47.30 o 
  -2  10   2      110.44       78.68     18.54 o 
  -1  10   2      259.05      264.00     23.41 o 
   0  10   2     2077.84     1952.96     25.73 o 
   1  10   2       22.63       33.89     15.84 o 
   2  10   2     1514.91     1434.58     21.10 o 
   3  10   2      611.18      589.46     33.65 o 
   4  10   2      105.56      104.55     16.76 o 
   5  10   2      713.70      762.80     59.42 o 
   6  10   2        0.58        6.14     22.68 o 
   7  10   2      132.53      131.61     15.54 o 
   8  10   2      313.08      355.61     23.68 o 
   9  10   2        0.80        7.21     22.26 o 
  10  10   2       17.29       23.97     16.99 o 
  11  10   2        7.13       -4.00     24.08 o 
  12  10   2        2.99       -6.28     18.67 o 
 -14  11   2        0.28       14.40     20.64 o 
 -13  11   2       11.90       14.93     16.42 o 
 -12  11   2       48.66       45.20     18.58 o 
 -11  11   2        3.49        0.49     15.58 o 
 -10  11   2       10.10        9.42     18.15 o 
  -9  11   2        0.16       -7.09     14.77 o 
  -8  11   2       48.94       61.83     25.81 o 
  -7  11   2      379.44      336.08     16.00 o 
  -6  11   2      854.37      859.84     19.99 o 
  -5  11   2       74.15      127.95     25.70 o 
  -4  11   2       45.93       76.72     15.77 o 
  -3  11   2     1158.61     1285.33     19.79 o 
  -2  11   2      887.21      815.06     28.47 o 
  -1  11   2      347.37      353.76     23.06 o 
   0  11   2      493.49      452.23     17.26 o 
   1  11   2      531.54      534.88     17.76 o 
   2  11   2        1.84        6.90     15.20 o 
   3  11   2     1000.43      996.39     22.20 o 
   4  11   2      293.57      320.36     19.91 o 
   5  11   2      110.96      142.08     32.83 o 
   6  11   2       91.66       95.55     16.04 o 
   7  11   2      232.29      251.47     17.98 o 
   8  11   2      110.18      122.17     19.01 o 
   9  11   2        9.14       19.21     20.29 o 
  10  11   2       66.49       32.86     19.82 o 
  11  11   2       27.70       19.98     24.62 o 
 -14  12   2        0.79        3.89     17.79 o 
 -13  12   2       28.07        2.64     16.49 o 
 -12  12   2        7.17       30.68     22.48 o 
 -11  12   2      166.87      164.29     19.67 o 
 -10  12   2       72.93       50.41     15.92 o 
  -9  12   2       61.02       77.91     17.89 o 
  -8  12   2      200.64      176.90     16.84 o 
  -7  12   2      718.04      697.79     16.92 o 
  -6  12   2        2.05        7.56     14.43 o 
  -5  12   2     1124.04     1053.22     21.08 o 
  -4  12   2       63.92       57.42     15.43 o 
  -3  12   2      937.06      829.52     19.33 o 
  -2  12   2      933.10     1003.84     21.71 o 
  -1  12   2     1190.27     1238.72     43.88 o 
   0  12   2     1926.62     1963.05     62.23 o 
   1  12   2       44.52       48.89     26.08 o 
   2  12   2      134.70      166.68     18.08 o 
   3  12   2      369.26      387.30     17.11 o 
   4  12   2       20.08       38.26     18.74 o 
   5  12   2       17.71       24.15     18.62 o 
   6  12   2        3.54       27.19     18.76 o 
   7  12   2       55.18       44.65     19.76 o 
   8  12   2      113.99      128.59     19.79 o 
   9  12   2        0.24       12.05     19.94 o 
  10  12   2        1.47       14.97     20.18 o 
  11  12   2        9.17        1.81     18.52 o 
 -14  13   2        0.09       26.21     20.98 o 
 -13  13   2       29.40       13.51     16.80 o 
 -12  13   2       12.71      -11.71     25.97 o 
 -11  13   2       24.75       26.58     16.68 o 
 -10  13   2      455.52      485.68     18.33 o 
  -9  13   2        1.38       -0.54     15.50 o 
  -8  13   2      346.32      342.67     22.90 o 
  -7  13   2        8.22       15.32     16.04 o 
  -6  13   2      741.66      776.11     17.65 o 
  -5  13   2     2101.22     2088.79     24.04 o 
  -4  13   2      100.48      107.46     15.69 o 
  -3  13   2     2108.72     2202.63    110.24 o 
  -2  13   2      186.36      185.46     22.68 o 
  -1  13   2      167.63      225.82     21.30 o 
   0  13   2      278.24      322.16     16.74 o 
   1  13   2       56.99       30.53     17.60 o 
   2  13   2       37.53       39.64     15.43 o 
   3  13   2     1304.70     1320.15     20.33 o 
   4  13   2        1.87       11.23     18.64 o 
   5  13   2      955.62     1004.95     56.67 o 
   6  13   2        0.29       -8.28     18.84 o 
   7  13   2      402.81      433.46     25.22 o 
   8  13   2      233.84      211.83     30.19 o 
   9  13   2        9.87        5.73     20.21 o 
  10  13   2       21.05       20.31     22.73 o 
 -13  14   2       96.49       48.30     17.26 o 
 -12  14   2        3.62      -10.29     16.65 o 
 -11  14   2      172.05      184.89     28.73 o 
 -10  14   2       39.76       64.37     19.20 o 
  -9  14   2        7.31       -1.89     17.88 o 
  -8  14   2      613.90      605.95     46.13 o 
  -7  14   2        0.84       15.55     16.79 o 
  -6  14   2      351.84      370.16     26.68 o 
  -5  14   2     2992.28     2877.63     38.88 o 
  -4  14   2      239.04      224.94     19.87 o 
  -3  14   2      513.49      495.83     19.48 o 
  -2  14   2      529.60      524.64     17.72 o 
  -1  14   2      158.98      141.39     17.54 o 
   0  14   2      488.91      506.10     18.98 o 
   1  14   2       14.63       24.02     24.46 o 
   2  14   2      960.91     1033.69     29.39 o 
   3  14   2      239.81      219.31     22.57 o 
   4  14   2      131.85      138.28     33.75 o 
   5  14   2      412.22      440.30     21.45 o 
   6  14   2       20.10       25.74     16.22 o 
   7  14   2      256.15      239.39     29.76 o 
   8  14   2      127.47      165.12     37.59 o 
   9  14   2        0.28      -11.23     17.56 o 
  10  14   2       68.90       20.92     21.85 o 
 -13  15   2        7.55       17.45     53.19 o 
 -12  15   2       10.30       28.23     19.66 o 
 -11  15   2       39.06       82.34     16.80 o 
 -10  15   2      935.93      940.70     34.03 o 
  -9  15   2       41.26       37.99     18.29 o 
  -8  15   2      288.17      336.98     18.44 o 
  -7  15   2      252.47      246.87     15.96 o 
  -6  15   2      321.26      360.00     42.18 o 
  -5  15   2     1092.19     1173.88     24.56 o 
  -4  15   2       32.42       32.09     15.27 o 
  -3  15   2     1673.23     1816.17     25.41 o 
  -2  15   2       17.93        5.78     14.85 o 
  -1  15   2       37.45       50.75     15.69 o 
   0  15   2       36.81       50.02     14.93 o 
   1  15   2       10.71      -10.63     18.36 o 
   2  15   2        6.26       11.92     14.81 o 
   3  15   2     1136.93     1226.07     23.08 o 
   4  15   2      128.68      153.56     23.14 o 
   5  15   2      483.94      456.94     20.79 o 
   6  15   2       10.61      -14.08     28.73 o 
   7  15   2      185.74      184.89     28.24 o 
   8  15   2      141.34       81.42     21.62 o 
   9  15   2        7.77       -9.13     21.46 o 
 -13  16   2      125.40       24.31     19.13 o 
 -12  16   2        7.29       -6.77     20.23 o 
 -11  16   2      212.64      161.48     19.71 o 
 -10  16   2       22.91        7.98     16.45 o 
  -9  16   2       54.38       36.90     18.61 o 
  -8  16   2       63.37       97.95     17.61 o 
  -7  16   2       14.45        0.71     14.70 o 
  -6  16   2       51.79       76.77     22.14 o 
  -5  16   2      933.09      868.99     18.11 o 
  -4  16   2      187.32      193.18     18.75 o 
  -3  16   2      240.93      262.00     16.04 o 
  -2  16   2       31.44       24.66     19.33 o 
  -1  16   2        0.41       10.61     15.12 o 
   0  16   2      989.48     1051.63     30.36 o 
   1  16   2        5.99       12.03     36.29 o 
   2  16   2      923.36      893.06     18.60 o 
   3  16   2       83.33       97.38     22.49 o 
   4  16   2       12.20       11.92     19.93 o 
   5  16   2       67.49       60.81     17.45 o 
   6  16   2        0.69        7.43     16.99 o 
   7  16   2      109.65      128.44     26.35 o 
   8  16   2       61.06       42.19     35.75 o 
 -12  17   2       29.01       14.31     18.31 o 
 -11  17   2       79.39       78.95     20.55 o 
 -10  17   2      120.86       90.56     17.60 o 
  -9  17   2       10.23       23.28     16.53 o 
  -8  17   2       45.33       71.84     17.87 o 
  -7  17   2       10.52       31.04     18.11 o 
  -6  17   2       86.84      109.85     19.01 o 
  -5  17   2      734.37      773.58     44.35 o 
  -4  17   2       61.89       68.18     17.17 o 
  -3  17   2      240.27      268.57     16.30 o 
  -2  17   2       38.77       38.25     17.26 o 
  -1  17   2      543.67      600.86     17.93 o 
   0  17   2       20.20       34.84     17.40 o 
   1  17   2        7.75        1.46     30.73 o 
   2  17   2      501.92      514.35     20.05 o 
   3  17   2      186.95      223.71     17.33 o 
   4  17   2       44.10       52.11     19.39 o 
   5  17   2       37.64       42.69     17.06 o 
   6  17   2        0.03      -19.63     19.63 o 
   7  17   2       42.19        8.16     18.14 o 
 -11  18   2       56.08       -6.68     20.63 o 
 -10  18   2        7.49        1.16     20.14 o 
  -9  18   2        0.07       17.77     23.79 o 
  -8  18   2       93.61       99.81     33.97 o 
  -7  18   2        0.74       12.75     15.62 o 
  -6  18   2        1.74       23.88     27.92 o 
  -5  18   2       30.10       53.74     22.60 o 
  -4  18   2       25.78       22.94     15.96 o 
  -3  18   2       72.69      111.33     21.95 o 
  -2  18   2       15.76       -1.77     15.23 o 
  -1  18   2       53.74       53.63     46.98 o 
   0  18   2      128.39      157.24     38.23 o 
   1  18   2       33.68       58.91     15.73 o 
   2  18   2      505.00      506.11     25.33 o 
   3  18   2       68.15       53.01     16.30 o 
   4  18   2        2.05        1.82     19.46 o 
   5  18   2        1.96       19.85     23.60 o 
   6  18   2        0.67       21.61     19.99 o 
   7  18   2      191.66      123.92     20.01 o 
 -11  19   2       16.40       41.26     26.04 o 
 -10  19   2       15.45       20.83     18.29 o 
  -9  19   2       18.36       22.17     20.15 o 
  -8  19   2        2.60       -7.13     18.14 o 
  -7  19   2        7.74       19.14     22.11 o 
  -6  19   2        0.12        6.68     18.50 o 
  -5  19   2      346.32      344.74     20.25 o 
  -4  19   2        7.67       17.91     18.22 o 
  -3  19   2      195.24      260.70     60.05 o 
  -2  19   2        0.10        5.83     17.70 o 
  -1  19   2      352.52      355.33     30.03 o 
   0  19   2      190.08      197.10     22.36 o 
   1  19   2        2.61        3.34     15.88 o 
   2  19   2      168.45      126.32     37.91 o 
   3  19   2       12.75       12.27     35.96 o 
   4  19   2       32.91       58.12     20.54 o 
   5  19   2        7.59        2.49     20.04 o 
   6  19   2        0.03      -20.43     20.65 o 
 -10  20   2       67.05       10.61     21.89 o 
  -9  20   2        0.83       14.38     17.72 o 
  -8  20   2       93.01       77.84     24.25 o 
  -7  20   2        0.80       27.76     18.98 o 
  -6  20   2       55.88       62.46     16.38 o 
  -5  20   2       48.32       38.07     16.50 o 
  -4  20   2       24.77      -16.02     37.64 o 
  -3  20   2       27.07       18.08     23.22 o 
  -2  20   2      140.60      162.62     49.41 o 
  -1  20   2       14.48       21.37     18.89 o 
   0  20   2       72.94       93.52     22.14 o 
   1  20   2       10.21       10.58     18.24 o 
   2  20   2      106.69      135.35     49.63 o 
   3  20   2       48.91       14.31     20.51 o 
   4  20   2        0.08       16.59     20.46 o 
  -9  21   2       24.93       12.55     21.95 o 
  -8  21   2        9.26       15.86     20.04 o 
  -7  21   2       19.14       20.96     23.29 o 
  -6  21   2        0.45      -10.94     16.61 o 
  -5  21   2      243.48      316.62     67.29 o 
  -4  21   2        3.97       23.60     16.38 o 
  -3  21   2      295.86      356.61     28.35 o 
  -2  21   2        8.99        7.32     18.84 o 
  -1  21   2       10.95        4.68     16.11 o 
   0  21   2       56.97       23.12     35.53 o 
   1  21   2       18.29       31.80     26.62 o 
   2  21   2       19.30       15.98     17.75 o 
   3  21   2        0.24       11.50     25.93 o 
  -7  22   2        1.89       -2.13     20.37 o 
  -6  22   2       14.48       39.61     24.51 o 
  -5  22   2        2.31        5.18     23.67 o 
  -4  22   2        0.86       13.90     19.46 o 
  -3  22   2       45.99       67.32     58.16 o 
  -2  22   2        5.85       29.72     29.92 o 
  -1  22   2       67.95       17.12     24.62 o 
   0  22   2        0.25        5.32     16.84 o 
   1  22   2        0.32        2.12     17.64 o 
   2  22   2       12.41       12.42     27.00 o 
  -5  23   2      185.23      112.08     18.79 o 
  -4  23   2        0.06       24.84     17.49 o 
  -3  23   2      154.03      121.09     49.57 o 
  -2  23   2        1.69       14.49     20.00 o 
  -1  23   2        8.43       -0.97     34.88 o 
   1 -23   3       16.41        9.49     20.39 o 
   2 -23   3       64.95       53.14     17.93 o 
   3 -23   3       18.85       -8.33     20.11 o 
   4 -23   3       27.44       15.96     30.62 o 
  -2 -22   3       16.21       -8.90     20.52 o 
  -1 -22   3        6.49        7.87     25.60 o 
   0 -22   3       23.42        3.95     19.12 o 
   1 -22   3        5.37       -0.93     17.07 o 
   2 -22   3      105.44       95.26     42.17 o 
   3 -22   3       11.24        1.45     20.20 o 
   4 -22   3      258.32      195.51     73.66 o 
   5 -22   3       78.01       60.23     35.75 o 
   6 -22   3        0.97       -1.77     20.97 o 
   7 -22   3       26.10       63.87     18.37 o 
  -3 -21   3      191.61      121.25     35.16 o 
  -2 -21   3        0.29        1.99     19.60 o 
  -1 -21   3       55.69        1.42     19.40 o 
   0 -21   3       10.40      -11.52     25.97 o 
   1 -21   3       29.89       40.41     22.83 o 
   2 -21   3        6.40       54.39     16.26 o 
   3 -21   3        3.82       13.53     15.92 o 
   4 -21   3      175.33      129.97     28.95 o 
   5 -21   3        2.00        0.13     24.51 o 
   6 -21   3       32.84       25.61     23.98 o 
   7 -21   3        0.55        7.77     20.41 o 
   8 -21   3        2.55       14.98     17.83 o 
  -5 -20   3        0.06       20.25     17.11 o 
  -4 -20   3      289.46      199.54     18.48 o 
  -3 -20   3       20.36      -13.65     19.66 o 
  -2 -20   3       55.32       23.44     18.68 o 
  -1 -20   3      128.92      125.63     18.96 o 
   0 -20   3       46.23       54.19     18.79 o 
   1 -20   3       80.83       89.61     16.65 o 
   2 -20   3       37.03       20.63     16.42 o 
   3 -20   3       14.42       -9.02     18.30 o 
   4 -20   3        5.40       -7.17     19.63 o 
   5 -20   3      151.20      155.79     30.03 o 
   6 -20   3        0.69      -11.34     19.61 o 
   7 -20   3       64.89      114.59     17.41 o 
   8 -20   3        1.31      -16.30     19.74 o 
   9 -20   3       79.38       62.43     21.75 o 
  10 -20   3       14.29       13.50     36.40 o 
  -6 -19   3        0.25       -9.70     20.84 o 
  -5 -19   3        0.06       21.67     16.80 o 
  -4 -19   3        3.74       -2.52     19.10 o 
  -3 -19   3       19.26       45.30     25.16 o 
  -2 -19   3        1.02       -1.29     22.25 o 
  -1 -19   3       38.21      -16.48     22.34 o 
   0 -19   3       10.32       19.54     24.68 o 
   1 -19   3        4.75       14.91     24.35 o 
   2 -19   3       48.66       74.14     15.35 o 
   3 -19   3        0.24        6.89     22.14 o 
   4 -19   3      389.88      372.59     18.06 o 
   5 -19   3        2.76       21.41     15.77 o 
   6 -19   3       29.14       25.85     19.28 o 
   7 -19   3       36.95       49.97     21.71 o 
   8 -19   3        6.68        4.71     23.81 o 
   9 -19   3      172.44      118.95     23.92 o 
  10 -19   3       36.07       45.96     18.48 o 
  -7 -18   3        0.13      -11.31     21.77 o 
  -6 -18   3       76.69       40.25     31.27 o 
  -5 -18   3        5.19       -6.30     19.14 o 
  -4 -18   3      134.62      127.89     16.76 o 
  -3 -18   3      230.44      225.80     23.71 o 
  -2 -18   3       30.24       40.91     18.37 o 
  -1 -18   3      221.98      213.96     29.76 o 
   0 -18   3       32.92       34.43     22.84 o 
   1 -18   3       46.56       44.12     21.92 o 
   2 -18   3      120.21      130.13     23.38 o 
   3 -18   3       18.55       39.37     15.20 o 
   4 -18   3       51.46       40.35     18.37 o 
   5 -18   3       67.94       88.69     23.38 o 
   6 -18   3       30.14       13.48     23.82 o 
   7 -18   3      279.45      308.22     20.58 o 
   8 -18   3       13.36        1.40     19.82 o 
   9 -18   3      464.14      444.78     20.90 o 
  10 -18   3       26.16       57.50     18.06 o 
  11 -18   3       43.40       31.85     21.41 o 
  -8 -17   3        4.60       23.66     21.65 o 
  -7 -17   3       25.00       41.31     17.87 o 
  -6 -17   3       10.61       13.70     18.46 o 
  -5 -17   3        2.76        7.50     18.38 o 
  -4 -17   3       61.09       38.66     15.66 o 
  -3 -17   3       16.53        9.79     18.17 o 
  -2 -17   3        4.51       -0.46     21.88 o 
  -1 -17   3      774.39      830.34     48.18 o 
   0 -17   3        6.60       22.57     20.95 o 
   1 -17   3       14.62       37.02     17.17 o 
   2 -17   3      119.02       99.35     17.98 o 
   3 -17   3       20.20       34.24     15.01 o 
   4 -17   3      625.83      656.15     17.91 o 
   5 -17   3       23.88       26.28     17.86 o 
   6 -17   3       22.17       22.90     16.15 o 
   7 -17   3       70.55      101.62     18.77 o 
   8 -17   3       12.06       22.76     18.94 o 
   9 -17   3      108.04      137.29     25.22 o 
  10 -17   3       30.42       40.45     20.28 o 
  11 -17   3       50.69       36.64     38.56 o 
  12 -17   3        0.46      -19.93     28.57 o 
  -9 -16   3        0.44      -10.87     21.69 o 
  -8 -16   3       51.39       43.37     25.31 o 
  -7 -16   3        1.97       15.37     47.68 o 
  -6 -16   3       61.79       43.52     16.26 o 
  -5 -16   3       39.12       45.02     15.85 o 
  -4 -16   3        2.82      -16.74     21.92 o 
  -3 -16   3       15.91       48.80     21.69 o 
  -2 -16   3        7.21       -7.99     22.46 o 
  -1 -16   3      214.81      220.13     22.30 o 
   0 -16   3       12.32       13.63     21.23 o 
   1 -16   3        6.44       -9.08     15.04 o 
   2 -16   3        2.55       14.40     16.92 o 
   3 -16   3       24.73       34.84     15.00 o 
   4 -16   3      142.45      167.61     30.94 o 
   5 -16   3       47.08       58.64     18.46 o 
   6 -16   3      121.63      149.26     27.27 o 
   7 -16   3      666.40      665.64     18.71 o 
   8 -16   3      112.59       93.29     32.99 o 
   9 -16   3       60.36       99.94     16.26 o 
  10 -16   3      102.20       82.56     32.78 o 
  11 -16   3       11.52       15.39     20.51 o 
  12 -16   3       68.70       16.79     24.70 o 
  -9 -15   3        6.13       19.59     28.67 o 
  -8 -15   3        8.09      -11.12     17.37 o 
  -7 -15   3        1.03       35.01     19.50 o 
  -6 -15   3      161.64      181.57     18.84 o 
  -5 -15   3        7.08       15.75     17.94 o 
  -4 -15   3       41.61       73.47     19.98 o 
  -3 -15   3       20.92       10.82     15.31 o 
  -2 -15   3      137.20      154.88     15.85 o 
  -1 -15   3       31.97       46.91     15.20 o 
   0 -15   3      131.63      145.93     18.30 o 
   1 -15   3       67.63       69.64     15.39 o 
   2 -15   3      294.98      302.06     17.67 o 
   3 -15   3       32.13       16.84     14.28 o 
   4 -15   3     1417.16     1521.93     67.17 o 
   5 -15   3       98.05       96.45     16.61 o 
   6 -15   3      165.06      191.36     16.95 o 
   7 -15   3       77.85       96.50     18.88 o 
   8 -15   3       16.18       22.87     18.46 o 
   9 -15   3       73.77      121.74     18.54 o 
  10 -15   3       62.27       40.04     17.83 o 
  11 -15   3      106.16       98.67     17.37 o 
  12 -15   3        4.63       -3.14     17.49 o 
  13 -15   3        0.33        8.11     18.59 o 
 -10 -14   3        1.19        9.64     42.77 o 
  -9 -14   3       32.83       48.35     18.02 o 
  -8 -14   3       42.16       68.09     20.03 o 
  -7 -14   3       17.43        3.69     16.25 o 
  -6 -14   3       78.81       53.24     15.85 o 
  -5 -14   3        6.00       28.39     17.62 o 
  -4 -14   3       78.95       85.72     17.66 o 
  -3 -14   3       81.56      108.17     29.59 o 
  -2 -14   3        0.04       36.82     20.35 o 
  -1 -14   3     1359.86     1476.16     63.22 o 
   0 -14   3       84.05       68.63     24.89 o 
   1 -14   3      322.46      368.86     16.42 o 
   2 -14   3      921.35      909.28     31.12 o 
   3 -14   3      361.10      413.13     16.84 o 
   4 -14   3     1204.61     1250.66     44.90 o 
   5 -14   3       54.33       56.55     16.27 o 
   6 -14   3      942.05     1019.64     26.90 o 
   7 -14   3      306.78      354.00     21.44 o 
   8 -14   3        1.76       -0.27     18.06 o 
   9 -14   3       11.81        8.73     15.50 o 
  10 -14   3       97.12      111.57     35.69 o 
  11 -14   3       17.58        4.69     17.14 o 
  12 -14   3       59.65       24.88     27.32 o 
  13 -14   3        0.05        6.87     18.10 o 
 -10 -13   3        0.06      -14.87     17.30 o 
  -9 -13   3        5.05       13.34     24.86 o 
  -8 -13   3       38.08       55.46     15.96 o 
  -7 -13   3       29.16       42.42     21.95 o 
  -6 -13   3      224.95      231.13     15.69 o 
  -5 -13   3       17.63        0.71     15.16 o 
  -4 -13   3      164.74      155.41     18.04 o 
  -3 -13   3      142.86      143.47     17.77 o 
  -2 -13   3      454.61      447.41     23.26 o 
  -1 -13   3     1684.58     1719.75     78.05 o 
   0 -13   3      492.85      477.00     19.69 o 
   1 -13   3      424.59      454.03     19.10 o 
   2 -13   3      693.09      694.15     36.84 o 
   3 -13   3      214.32      201.16     15.96 o 
   4 -13   3     2042.89     2105.77     55.14 o 
   5 -13   3      524.14      540.91     24.36 o 
   6 -13   3      758.13      745.10     38.08 o 
   7 -13   3     1680.65     1750.23     24.23 o 
   8 -13   3        0.23      -12.38     35.86 o 
   9 -13   3      757.97      822.41     21.09 o 
  10 -13   3       16.70       10.44     22.68 o 
  11 -13   3      145.49      128.53     17.37 o 
  12 -13   3        0.86       -1.18     16.72 o 
  13 -13   3        0.66        7.13     17.72 o 
 -11 -12   3       46.94        7.56     27.16 o 
 -10 -12   3        9.64       27.01     16.69 o 
  -9 -12   3       93.16      122.72     23.90 o 
  -8 -12   3      137.07      137.90     19.17 o 
  -7 -12   3       95.68      120.79     21.28 o 
  -6 -12   3      130.84      157.56     18.25 o 
  -5 -12   3       14.00       22.21     21.50 o 
  -4 -12   3        1.26        3.61     15.38 o 
  -3 -12   3     1829.55     1848.50     65.35 o 
  -2 -12   3      150.00      132.92     16.46 o 
  -1 -12   3     7770.18     7955.64    291.08 o 
   0 -12   3       36.38       18.90     17.82 o 
   1 -12   3     5620.54     5790.96    111.89 o 
   2 -12   3      838.80      902.54     51.00 o 
   3 -12   3       45.00       17.15     17.56 o 
   4 -12   3       61.58       59.09     22.45 o 
   5 -12   3      129.77      123.60     20.58 o 
   6 -12   3        4.51       -1.80     18.47 o 
   7 -12   3        7.73       -0.49     18.22 o 
   8 -12   3        1.10       -4.81     15.23 o 
   9 -12   3       45.28       43.11     15.69 o 
  10 -12   3       16.34       12.42     18.85 o 
  11 -12   3        5.49       12.49     18.38 o 
  12 -12   3      195.79      179.22     24.36 o 
  13 -12   3        0.84       13.54     17.37 o 
  14 -12   3       48.89       31.32     18.10 o 
 -11 -11   3       32.46        6.70     23.98 o 
 -10 -11   3        4.21       -1.67     16.72 o 
  -9 -11   3       92.58       77.50     23.37 o 
  -8 -11   3       59.13       95.36     16.42 o 
  -7 -11   3        1.24      -14.26     20.85 o 
  -6 -11   3     1176.07     1297.71    108.60 o 
  -5 -11   3        9.26       24.94     36.07 o 
  -4 -11   3     1746.94     1703.30    142.86 o 
  -3 -11   3      348.15      348.29     25.71 o 
  -2 -11   3      273.01      264.24     26.46 o 
  -1 -11   3     1957.77     1890.91     46.12 o 
   0 -11   3      218.80      188.56     19.17 o 
   1 -11   3      161.33      160.86     18.68 o 
   2 -11   3     3008.52     2820.17     69.26 o 
   3 -11   3       61.48       66.74     33.59 o 
   4 -11   3     2623.78     2640.79     70.64 o 
   5 -11   3      561.37      530.45     17.91 o 
   6 -11   3       49.50       75.00     46.87 o 
   7 -11   3     1744.57     1698.06     48.00 o 
   8 -11   3        0.60       13.86     17.71 o 
   9 -11   3      826.79      866.52     23.91 o 
  10 -11   3        2.58       24.69     21.42 o 
  11 -11   3      185.44      195.30     22.09 o 
  12 -11   3        1.41       -1.37     19.10 o 
  13 -11   3        5.40        8.20     19.67 o 
  14 -11   3        0.40       17.98     17.83 o 
 -12 -10   3       16.31       10.96     38.07 o 
 -11 -10   3       26.34       51.73     23.54 o 
 -10 -10   3       46.85       26.76     16.99 o 
  -9 -10   3      140.06      177.01     17.06 o 
  -8 -10   3      108.64      143.94     25.54 o 
  -7 -10   3      609.75      593.99     35.65 o 
  -6 -10   3       71.67       84.03     14.55 o 
  -5 -10   3        2.71       -2.18     16.64 o 
  -4 -10   3      624.78      626.64     25.77 o 
  -3 -10   3     1869.36     1867.36     22.09 o 
  -2 -10   3      644.46      603.37     43.92 o 
  -1 -10   3     7468.45     7470.70    240.83 o 
   0 -10   3        6.81       23.17     18.90 o 
   1 -10   3     4504.88     4473.47    121.68 o 
   2 -10   3      133.34      108.93     23.33 o 
   3 -10   3      203.47      194.70     16.65 o 
   4 -10   3     4013.09     4064.91    110.07 o 
   5 -10   3        0.24       19.98     18.90 o 
   6 -10   3       72.32       69.12     18.14 o 
   7 -10   3       43.84       67.53     45.63 o 
   8 -10   3       41.94       48.93     15.00 o 
   9 -10   3       80.98       93.40     17.53 o 
  10 -10   3       50.47       58.53     14.78 o 
  11 -10   3       74.50       67.82     18.69 o 
  12 -10   3      393.97      457.81     31.27 o 
  13 -10   3        0.13        5.97     19.07 o 
  14 -10   3        3.06       -6.48     25.16 o 
 -12  -9   3       77.67      106.18     24.13 o 
 -11  -9   3        0.11       -2.63     21.98 o 
 -10  -9   3        0.78        4.51     16.76 o 
  -9  -9   3      210.18      231.16     33.32 o 
  -8  -9   3      701.76      690.47     20.73 o 
  -7  -9   3      712.72      779.86     34.52 o 
  -6  -9   3     2424.58     2362.90    133.82 o 
  -5  -9   3      113.97       89.72     17.66 o 
  -4  -9   3     3111.29     3124.32     52.43 o 
  -3  -9   3       39.01       44.97     15.31 o 
  -2  -9   3      959.53      960.32     23.34 o 
  -1  -9   3     2228.85     2235.62     91.79 o 
   0  -9   3      378.34      390.33     18.52 o 
   1  -9   3     3638.68     3531.29     33.81 o 
   2  -9   3        0.60       -3.18     16.42 o 
   3  -9   3       41.07       47.10     19.07 o 
   4  -9   3     1255.69     1406.45     30.27 o 
   5  -9   3       54.85       62.85     18.84 o 
   6  -9   3      224.60      216.57     19.36 o 
   7  -9   3      287.72      292.97     22.26 o 
   8  -9   3        2.71        6.33     17.76 o 
   9  -9   3      363.46      385.43     19.03 o 
  10  -9   3       59.42       83.52     25.27 o 
  11  -9   3      276.97      311.36     19.78 o 
  12  -9   3      225.52      264.31     23.44 o 
  13  -9   3        0.03       16.31     33.16 o 
  14  -9   3       46.97       32.00     24.40 o 
 -13  -8   3       30.89       27.76     19.66 o 
 -12  -8   3      113.31      103.23     19.93 o 
 -11  -8   3      302.47      286.64     88.46 o 
 -10  -8   3       57.89       74.95     33.80 o 
  -9  -8   3      286.27      316.63     20.20 o 
  -8  -8   3       26.48       51.25     15.16 o 
  -7  -8   3      898.41      874.12     17.99 o 
  -6  -8   3      855.31      871.86     20.03 o 
  -5  -8   3        6.68        6.68     17.64 o 
  -4  -8   3        6.11       -0.51     17.74 o 
  -3  -8   3      912.90      842.70     21.52 o 
  -2  -8   3      759.17      752.63     22.74 o 
  -1  -8   3      233.02      276.09     21.74 o 
   0  -8   3      370.36      345.58     23.22 o 
   1  -8   3      305.83      304.23     19.17 o 
   2  -8   3       28.22        5.89     28.78 o 
   3  -8   3       66.62       78.22     19.68 o 
   4  -8   3     5787.88     5839.01     40.00 o 
   5  -8   3       75.45      114.37     17.03 o 
   6  -8   3      790.86      789.00     19.29 o 
   7  -8   3      196.06      219.59     19.06 o 
   8  -8   3       18.75       15.98     14.89 o 
   9  -8   3     1663.79     1729.62     74.64 o 
  10  -8   3       77.79       66.91     15.50 o 
  11  -8   3      220.17      281.58     40.99 o 
  12  -8   3       14.57       -3.85     18.67 o 
  13  -8   3        4.83       18.90     16.30 o 
  14  -8   3       22.81       12.73     19.42 o 
 -13  -7   3        0.12       17.42     17.87 o 
 -12  -7   3      176.40      139.36     17.83 o 
 -11  -7   3       83.22      154.02     19.25 o 
 -10  -7   3        5.88        6.09     15.96 o 
  -9  -7   3        0.80       11.20     15.43 o 
  -8  -7   3      197.46      232.75     25.76 o 
  -7  -7   3      418.45      375.95     18.95 o 
  -6  -7   3     1389.94     1394.54     32.64 o 
  -5  -7   3      128.05      122.16     18.28 o 
  -4  -7   3     1501.51     1601.94     52.98 o 
  -3  -7   3      318.32      329.39     21.18 o 
  -2  -7   3        2.51       -4.51     19.92 o 
  -1  -7   3    10125.74    10334.86    114.75 o 
   0  -7   3      102.36      126.22     19.44 o 
   1  -7   3     1832.78     1818.80     29.71 o 
   2  -7   3      626.46      588.53     36.96 o 
   3  -7   3     1304.26     1194.01     25.43 o 
   4  -7   3        1.57       -5.94     17.83 o 
   5  -7   3       57.96       60.75     17.45 o 
   6  -7   3      206.20      227.85     17.22 o 
   7  -7   3      574.31      603.93     20.84 o 
   8  -7   3       10.80       22.62     23.00 o 
   9  -7   3     1650.55     1645.67     21.78 o 
  10  -7   3      100.80      115.42     17.53 o 
  11  -7   3       23.02       10.48     22.03 o 
  12  -7   3      713.77      827.49     73.89 o 
  13  -7   3        0.32       -4.64     15.96 o 
  14  -7   3       66.74       57.97     19.88 o 
  15  -7   3        0.14       19.01     25.38 o 
 -13  -6   3       14.35       17.85     17.75 o 
 -12  -6   3       18.12       15.90     16.53 o 
 -11  -6   3      451.01      475.81     30.89 o 
 -10  -6   3       52.20       66.04     22.41 o 
  -9  -6   3      179.12      217.63     22.57 o 
  -8  -6   3      501.03      491.92     27.33 o 
  -7  -6   3       19.26       23.41     14.78 o 
  -6  -6   3     1726.60     1745.13     21.83 o 
  -5  -6   3      129.42      124.20     18.62 o 
  -4  -6   3        6.94       22.76     18.32 o 
  -3  -6   3      387.28      427.27     21.49 o 
  -2  -6   3       12.89        6.09     27.59 o 
  -1  -6   3       21.53       33.22     29.81 o 
   0  -6   3      451.64      436.64     22.54 o 
   1  -6   3     3800.48     3474.81     91.33 o 
   2  -6   3       52.23       14.58     22.60 o 
   3  -6   3       75.54       88.77     26.00 o 
   4  -6   3       53.62      110.12     21.48 o 
   5  -6   3      654.16      700.52     21.13 o 
   6  -6   3     1175.62     1150.82     24.75 o 
   7  -6   3     1161.52     1190.94     26.44 o 
   8  -6   3        6.93       -5.62     15.12 o 
   9  -6   3     1251.70     1325.31     25.94 o 
  10  -6   3       38.45       36.13     17.14 o 
  11  -6   3      684.42      784.63     35.11 o 
  12  -6   3        3.98       35.98     22.36 o 
  13  -6   3       14.53       -0.43     22.22 o 
  14  -6   3        1.37       -1.07     16.88 o 
  15  -6   3       25.23       36.80     21.14 o 
 -14  -5   3       54.62       63.96     21.09 o 
 -13  -5   3        0.23        2.39     26.51 o 
 -12  -5   3      417.38      311.72     20.30 o 
 -11  -5   3      108.61       98.36     22.34 o 
 -10  -5   3       35.56       28.56     16.11 o 
  -9  -5   3       36.57       39.45     15.39 o 
  -8  -5   3      196.64      218.88     15.89 o 
  -7  -5   3      153.42      155.90     17.87 o 
  -6  -5   3     1222.09     1096.70     19.56 o 
  -5  -5   3      330.27      313.44     17.15 o 
  -4  -5   3     1445.86     1269.42     22.40 o 
  -3  -5   3      841.89      742.95     40.64 o 
  -2  -5   3     3509.86     3487.26     91.88 o 
  -1  -5   3     3804.96     3625.02     98.69 o 
   0  -5   3       90.32      121.15     33.68 o 
   1  -5   3      335.97      385.83     28.73 o 
   2  -5   3      731.97      643.42     28.17 o 
   3  -5   3     1074.59     1052.71     31.92 o 
   4  -5   3     1080.87     1051.11     25.66 o 
   5  -5   3      307.09      301.67     26.35 o 
   6  -5   3     1548.27     1262.80     22.89 o 
   7  -5   3     2274.50     2346.74     48.99 o 
   8  -5   3      324.45      325.54     16.80 o 
   9  -5   3      284.73      277.64     16.19 o 
  10  -5   3      136.52      104.01     30.89 o 
  11  -5   3        2.67       16.41     24.73 o 
  12  -5   3      271.66      288.71     17.67 o 
  13  -5   3        6.79        0.54     15.58 o 
  14  -5   3       50.22       64.57     20.74 o 
  15  -5   3        0.24      -13.12     20.96 o 
 -14  -4   3        0.43        8.57     17.87 o 
 -13  -4   3       58.85       53.60     16.72 o 
 -12  -4   3      137.50      148.21     16.76 o 
 -11  -4   3       32.64       44.04     48.38 o 
 -10  -4   3       24.25       31.08     18.14 o 
  -9  -4   3      189.10      196.92     15.92 o 
  -8  -4   3      218.15      215.08     21.84 o 
  -7  -4   3        7.06        8.91     21.27 o 
  -6  -4   3     2751.40     2609.84     26.02 o 
  -5  -4   3      109.95       86.30     18.91 o 
  -4  -4   3      698.11      600.21     20.86 o 
  -3  -4   3      708.18      691.09     25.39 o 
  -2  -4   3     5903.39     5994.21    103.95 o 
  -1  -4   3    23038.29    23765.79    497.28 o 
   0  -4   3      129.78      111.32     37.01 o 
   1  -4   3     3327.17     3259.03     45.34 o 
   2  -4   3     2714.06     2618.80     42.71 o 
   3  -4   3       34.05       18.44     25.23 o 
   4  -4   3     1751.20     1660.67     32.97 o 
   5  -4   3      243.71      245.60     22.59 o 
   6  -4   3        2.40       12.46     19.77 o 
   7  -4   3     1669.82     1652.44     25.75 o 
   8  -4   3      170.98      176.38     22.18 o 
   9  -4   3       40.45       39.96     21.06 o 
  10  -4   3        3.77       20.36     14.89 o 
  11  -4   3      945.38     1025.70     95.19 o 
  12  -4   3       16.52       22.06     19.49 o 
  13  -4   3        3.28       -5.72     18.04 o 
  14  -4   3        4.72       13.18     19.97 o 
  15  -4   3        9.34       -6.13     21.29 o 
 -14  -3   3      149.88      146.65     26.04 o 
 -13  -3   3       72.89       53.59     23.48 o 
 -12  -3   3      240.96      267.47     54.65 o 
 -11  -3   3      195.86      236.48     23.44 o 
 -10  -3   3        2.48       12.62     18.10 o 
  -9  -3   3       98.71       72.81     17.92 o 
  -8  -3   3       70.21       94.04     22.25 o 
  -7  -3   3      438.61      454.34     19.05 o 
  -6  -3   3     1999.83     2073.83     80.36 o 
  -5  -3   3        0.13       -5.82     16.91 o 
  -4  -3   3     2186.48     2238.96     35.23 o 
  -3  -3   3        5.36        5.38     20.15 o 
  -2  -3   3     9595.59     9426.17     95.30 o 
  -1  -3   3    64430.88    69527.26    856.85 o 
   0  -3   3       16.94       15.44     29.52 o 
   1  -3   3      827.23      778.42     38.79 o 
   2  -3   3       36.28       58.96     37.19 o 
   3  -3   3      386.47      418.27     25.02 o 
   4  -3   3     1792.57     1666.20     28.69 o 
   5  -3   3       67.42       80.78     21.87 o 
   6  -3   3     6185.98     6378.81     73.24 o 
   7  -3   3      155.88      178.64     19.52 o 
   8  -3   3      247.47      242.89     20.52 o 
   9  -3   3      573.14      567.59     17.65 o 
  10  -3   3       52.73       53.64     17.76 o 
  11  -3   3      256.26      228.30     19.23 o 
  12  -3   3       66.90       61.21     18.72 o 
  13  -3   3       25.37       31.75     15.73 o 
  14  -3   3       30.39       19.98     17.56 o 
  15  -3   3        5.11       -4.77     18.40 o 
 -14  -2   3        1.81        3.61     20.24 o 
 -13  -2   3        5.55       15.89     15.84 o 
 -12  -2   3      248.62      229.14     20.95 o 
 -11  -2   3       27.61       34.95     23.25 o 
 -10  -2   3        2.74      -15.97     18.02 o 
  -9  -2   3        1.97       -2.88     28.46 o 
  -8  -2   3       30.02       17.76     21.11 o 
  -7  -2   3       22.49       18.58     17.60 o 
  -6  -2   3     1280.98     1187.79     34.48 o 
  -5  -2   3      329.87      344.94     21.81 o 
  -4  -2   3     7740.55     7249.73    101.84 o 
  -3  -2   3       69.05       78.12     25.11 o 
  -2  -2   3     2653.23     2610.91     41.43 o 
  -1  -2   3       93.81       20.75     31.69 o 
   0  -2   3      404.50      272.46     41.65 o 
   1  -2   3    33838.98    33107.55    172.08 o 
   2  -2   3      835.69      818.50     43.90 o 
   3  -2   3     3856.67     3655.13     43.52 o 
   4  -2   3     8283.01     8583.36     56.82 o 
   5  -2   3      335.93      359.44     27.92 o 
   6  -2   3      948.85      980.68     31.34 o 
   7  -2   3     3306.84     3350.09     63.37 o 
   8  -2   3       39.69       36.59     15.31 o 
   9  -2   3      625.87      617.84     27.55 o 
  10  -2   3        0.95       -6.53     17.63 o 
  11  -2   3      401.10      475.06     23.64 o 
  12  -2   3      111.10       89.44     18.81 o 
  13  -2   3       13.72       18.88     18.18 o 
  14  -2   3       24.05        9.88     17.26 o 
  15  -2   3        1.26       19.23     18.55 o 
 -14  -1   3      103.05       95.23     22.52 o 
 -13  -1   3        4.09       19.88     17.94 o 
 -12  -1   3        3.77        7.53     28.13 o 
 -11  -1   3       27.13        8.71     18.00 o 
 -10  -1   3       57.58       75.07     41.69 o 
  -9  -1   3       21.53       36.58     17.84 o 
  -8  -1   3      135.72      132.82     18.42 o 
  -7  -1   3     1003.50     1086.03     35.18 o 
  -6  -1   3       54.91       75.98     24.79 o 
  -5  -1   3       88.31       89.87     26.73 o 
  -4  -1   3        3.33       33.57     22.22 o 
  -3  -1   3     1955.89     1812.14     60.37 o 
  -2  -1   3    12691.93    12368.53    302.36 o 
  -1  -1   3     9782.30    10173.34    146.44 o 
   0  -1   3       99.23       80.88     43.06 o 
   1  -1   3     4165.91     3899.62     84.64 o 
   2  -1   3    15053.44    14783.98    105.94 o 
   3  -1   3        7.55        0.31     27.89 o 
   4  -1   3    11179.51    10823.22     88.32 o 
   5  -1   3        2.65       12.20     31.54 o 
   6  -1   3     2276.95     2255.63     55.66 o 
   7  -1   3      300.84      367.10     20.72 o 
   8  -1   3      312.91      331.65     22.68 o 
   9  -1   3       48.46       52.54     17.41 o 
  10  -1   3       55.87       63.44     17.66 o 
  11  -1   3        0.60       40.25     22.56 o 
  12  -1   3      168.41      168.15     19.34 o 
  13  -1   3       13.72        2.16     16.03 o 
  14  -1   3        8.17       16.30     19.77 o 
 -15   0   3        5.80       -0.13     21.23 o 
 -14   0   3        5.53       -1.55     19.76 o 
 -13   0   3        0.38       20.51     18.00 o 
 -12   0   3      208.00      235.40     35.26 o 
 -11   0   3       41.35       58.66     15.96 o 
 -10   0   3      128.13      126.10     18.93 o 
  -9   0   3        1.30       19.08     21.88 o 
  -8   0   3      235.56      242.05     17.93 o 
  -7   0   3      246.75      253.69     16.73 o 
  -6   0   3      577.23      548.87     23.34 o 
  -5   0   3       29.21       24.26     22.39 o 
  -4   0   3     9545.54     8995.28    286.58 o 
  -3   0   3     3436.87     3208.72     52.59 o 
  -2   0   3    27819.98    27842.34    155.57 o 
  -1   0   3    10327.24    11677.47    127.69 o 
   0   0   3       74.92       41.87     51.71 o 
   1   0   3    33604.98    34936.84    400.89 o 
   2   0   3    12435.45    11901.91    461.51 o 
   3   0   3     1211.19     1201.70     39.96 o 
   4   0   3      144.20      165.32     29.25 o 
   5   0   3      117.58      125.57     22.11 o 
   6   0   3       96.91      111.22     24.59 o 
   7   0   3     1900.24     1934.16     27.03 o 
   8   0   3      146.59      136.75     18.10 o 
   9   0   3       36.24       32.63     21.27 o 
  10   0   3       19.14       29.43     21.99 o 
  11   0   3      102.11      121.39     16.34 o 
  12   0   3      418.69      428.65     27.17 o 
  13   0   3        0.09        4.26     25.49 o 
  14   0   3       63.89       35.61     17.53 o 
 -15   1   3        5.92       20.37     25.51 o 
 -14   1   3       16.53       30.30     17.45 o 
 -13   1   3       75.87       65.73     16.00 o 
 -12   1   3      188.93      160.38     18.56 o 
 -11   1   3      436.06      468.81     17.87 o 
 -10   1   3      113.28      115.74     18.53 o 
  -9   1   3     1982.75     2048.92    138.66 o 
  -8   1   3       34.71       34.56     14.81 o 
  -7   1   3     1107.31     1140.58     27.18 o 
  -6   1   3     1886.24     1683.80     28.45 o 
  -5   1   3      420.26      455.82     31.76 o 
  -4   1   3     3165.87     2639.05    100.32 o 
  -3   1   3      971.24      900.18     31.16 o 
  -2   1   3     7331.04     7206.01     58.42 o 
  -1   1   3     5634.59     5158.50     67.50 o 
   0   1   3       77.54       67.34     41.39 o 
   1   1   3      482.93      383.00     49.38 o 
   2   1   3     7735.02     7389.02     68.23 o 
   3   1   3       98.98      113.12     28.20 o 
   4   1   3     3112.60     2679.78     54.28 o 
   5   1   3        0.04       -1.68     18.02 o 
   6   1   3     4297.21     4190.78    122.21 o 
   7   1   3      337.65      366.49     25.33 o 
   8   1   3        6.13       10.68     15.12 o 
   9   1   3      226.73      240.38     18.79 o 
  10   1   3       47.94       53.21     18.56 o 
  11   1   3      999.92     1040.93     22.42 o 
  12   1   3       21.36       35.80     15.96 o 
  13   1   3       35.40       16.96     19.36 o 
  14   1   3        4.44        6.44     23.94 o 
 -15   2   3        3.99      -22.75     25.65 o 
 -14   2   3        1.32       28.41     17.14 o 
 -13   2   3        5.05       17.85     15.73 o 
 -12   2   3       48.63       83.14     15.66 o 
 -11   2   3        0.00       18.73     28.78 o 
 -10   2   3       85.11      103.70     31.21 o 
  -9   2   3       47.80       57.29     18.07 o 
  -8   2   3      591.89      634.64     26.09 o 
  -7   2   3      952.41      970.68     27.67 o 
  -6   2   3     5039.00     5071.46     32.59 o 
  -5   2   3      173.03      195.39     27.91 o 
  -4   2   3     9398.78     8701.52     46.62 o 
  -3   2   3     2683.02     2665.86     56.32 o 
  -2   2   3    11211.80    10389.47    106.16 o 
  -1   2   3     7833.41     7620.48     67.87 o 
   0   2   3       81.77       55.14     38.38 o 
   1   2   3   111804.74   117950.59   1360.39 o 
   2   2   3     1626.85     1492.31     38.86 o 
   3   2   3      672.91      645.37     26.21 o 
   4   2   3      219.93      189.46     22.61 o 
   5   2   3      154.96      175.52     18.71 o 
   6   2   3       24.76       27.65     17.49 o 
   7   2   3     4998.15     4838.20    118.36 o 
   8   2   3      874.14      859.87     21.08 o 
   9   2   3     1374.18     1557.13     26.86 o 
  10   2   3        4.99       -1.98     22.33 o 
  11   2   3      215.88      228.02     16.88 o 
  12   2   3      277.66      289.46     33.65 o 
  13   2   3        1.43       10.03     19.40 o 
  14   2   3      114.15       62.41     20.51 o 
 -15   3   3        2.20       11.56     25.66 o 
 -14   3   3       23.38        7.55     25.65 o 
 -13   3   3        5.83       20.21     15.84 o 
 -12   3   3        1.36       14.42     23.92 o 
 -11   3   3     2035.62     2089.16     44.05 o 
 -10   3   3       18.57        6.23     15.88 o 
  -9   3   3     3961.33     4330.96    159.21 o 
  -8   3   3       92.38       97.15     15.12 o 
  -7   3   3      766.42      712.24     20.85 o 
  -6   3   3      708.71      664.56     24.95 o 
  -5   3   3      671.52      690.63     22.54 o 
  -4   3   3     5833.55     5737.62     75.54 o 
  -3   3   3        1.73      -13.81     21.79 o 
  -2   3   3     2577.62     2152.86     35.66 o 
  -1   3   3       12.20       16.45     28.36 o 
   0   3   3     3192.57     2840.26     48.46 o 
   1   3   3     4302.46     4343.42     51.76 o 
   2   3   3     3082.50     3086.69     70.49 o 
   3   3   3       88.07      113.59     24.04 o 
   4   3   3      316.53      219.33     19.82 o 
   5   3   3       54.86       59.08     25.13 o 
   6   3   3     4433.90     4674.51    111.58 o 
   7   3   3      115.89      122.73     18.91 o 
   8   3   3      277.12      266.14     25.82 o 
   9   3   3     1710.84     1864.11    106.36 o 
  10   3   3        6.27       15.77     16.04 o 
  11   3   3      255.71      264.37     45.80 o 
  12   3   3        2.71       10.24     19.60 o 
  13   3   3       62.19       33.36     17.56 o 
  14   3   3        5.15       -1.83     20.62 o 
 -15   4   3        0.17       -7.57     18.21 o 
 -14   4   3      149.77      124.77     46.98 o 
 -13   4   3        7.58       23.74     18.35 o 
 -12   4   3      453.73      448.65     43.26 o 
 -11   4   3       33.40        9.41     18.63 o 
 -10   4   3      114.03      106.99     19.22 o 
  -9   4   3      518.90      535.37     21.66 o 
  -8   4   3      304.02      296.66     16.07 o 
  -7   4   3     1208.63     1139.23     22.07 o 
  -6   4   3     2116.10     1929.45     25.33 o 
  -5   4   3     2356.61     2546.75     29.85 o 
  -4   4   3     1121.21     1334.99     24.96 o 
  -3   4   3      114.89      113.44     24.04 o 
  -2   4   3    28064.63    27178.66    333.36 o 
  -1   4   3     6615.65     5699.80     50.17 o 
   0   4   3     1003.73      853.42     39.19 o 
   1   4   3      673.39      635.80     27.63 o 
   2   4   3      355.91      425.02     27.38 o 
   3   4   3     4222.13     4173.84     61.82 o 
   4   4   3      111.44      153.50     25.39 o 
   5   4   3       67.77       63.26     20.70 o 
   6   4   3     4341.07     4173.97     35.57 o 
   7   4   3     1462.06     1452.61     21.70 o 
   8   4   3      921.25      913.20     46.52 o 
   9   4   3      666.87      677.72     28.52 o 
  10   4   3        9.67        5.86     15.84 o 
  11   4   3        4.86      -15.44     18.56 o 
  12   4   3       91.79      112.06     16.27 o 
  13   4   3       18.26       17.12     23.83 o 
  14   4   3      100.19       59.31     18.67 o 
 -15   5   3        0.33       -0.59     18.25 o 
 -14   5   3       76.49       44.86     19.70 o 
 -13   5   3        3.63       26.50     15.77 o 
 -12   5   3      237.35      270.58     16.80 o 
 -11   5   3      287.54      306.59     33.32 o 
 -10   5   3      157.86      159.27     19.23 o 
  -9   5   3      387.26      396.52     19.03 o 
  -8   5   3       23.88       26.81     14.93 o 
  -7   5   3      610.42      641.23     17.95 o 
  -6   5   3     1064.05     1087.15     20.29 o 
  -5   5   3        2.57      -15.50     41.09 o 
  -4   5   3     4245.19     4311.76     53.63 o 
  -3   5   3      110.84      139.60     20.77 o 
  -2   5   3     7504.27     7104.22     56.52 o 
  -1   5   3     3786.56     3413.30     36.49 o 
   0   5   3      125.79      127.36     32.33 o 
   1   5   3       58.26       30.47     30.12 o 
   2   5   3      197.80      182.74     20.43 o 
   3   5   3      167.55      126.42     21.61 o 
   4   5   3      380.88      289.71     22.16 o 
   5   5   3      422.21      399.73     18.83 o 
   6   5   3     1143.88     1132.17     26.14 o 
   7   5   3      194.00      225.43     28.46 o 
   8   5   3      198.72      184.53     33.16 o 
   9   5   3       87.85      124.34     25.87 o 
  10   5   3       23.62       34.94     28.67 o 
  11   5   3      122.75      140.06     19.13 o 
  12   5   3       21.40        5.18     23.29 o 
  13   5   3       44.15       35.37     17.11 o 
 -15   6   3       11.95       33.93     39.10 o 
 -14   6   3      463.11      422.16    106.61 o 
 -13   6   3        1.44      -26.79     31.16 o 
 -12   6   3     1140.26     1032.87    128.58 o 
 -11   6   3      103.85       72.36     21.71 o 
 -10   6   3       23.79       30.67     17.94 o 
  -9   6   3     1122.79     1094.53     19.21 o 
  -8   6   3       60.31       37.52     17.20 o 
  -7   6   3      247.68      248.17     18.44 o 
  -6   6   3        8.55       -0.06     15.88 o 
  -5   6   3      254.50      260.27     17.83 o 
  -4   6   3        0.74       -0.71     20.36 o 
  -3   6   3      235.14      241.10     23.03 o 
  -2   6   3      487.70      496.59     24.86 o 
  -1   6   3       87.20       51.36     28.03 o 
   0   6   3        0.97      -19.92     19.92 o 
   1   6   3     6195.29     5538.56     65.92 o 
   2   6   3     1063.08     1111.35     26.15 o 
   3   6   3     1565.49     1465.27     24.89 o 
   4   6   3       51.69       88.80     17.33 o 
   5   6   3      103.08       89.13     16.92 o 
   6   6   3     2146.32     2228.24     26.54 o 
   7   6   3      698.49      727.19     26.90 o 
   8   6   3      462.42      464.99     19.90 o 
   9   6   3       63.71       76.36     21.71 o 
  10   6   3       14.86       24.44     16.07 o 
  11   6   3        0.93        4.78     18.20 o 
  12   6   3       13.64        5.21     19.40 o 
  13   6   3        0.13      -16.68     17.71 o 
 -15   7   3       13.11      -11.48     25.01 o 
 -14   7   3       18.44       63.22     19.24 o 
 -13   7   3        0.01       21.77     22.41 o 
 -12   7   3       60.43       93.85     22.14 o 
 -11   7   3       20.83        9.74     18.33 o 
 -10   7   3      110.32       97.10     18.00 o 
  -9   7   3      333.38      305.38     24.47 o 
  -8   7   3       19.75       65.35     20.92 o 
  -7   7   3      134.20      133.92     17.58 o 
  -6   7   3     1727.73     1634.69     29.90 o 
  -5   7   3      399.40      415.08     20.02 o 
  -4   7   3     4485.64     4394.26     35.80 o 
  -3   7   3     1314.52     1425.61     26.52 o 
  -2   7   3      944.28      808.66     25.94 o 
  -1   7   3     4792.48     4774.83     62.23 o 
   0   7   3      491.06      489.24     24.69 o 
   1   7   3     1728.57     1576.03     59.17 o 
   2   7   3     1423.56     1394.87     29.19 o 
   3   7   3     2830.56     2741.01     27.74 o 
   4   7   3      170.27      125.51     19.53 o 
   5   7   3        5.82       12.25     18.64 o 
   6   7   3        3.01       13.91     18.10 o 
   7   7   3     1530.54     1534.13     48.21 o 
   8   7   3      119.16      116.03     21.46 o 
   9   7   3      230.72      192.39     18.49 o 
  10   7   3        2.57       -6.43     18.32 o 
  11   7   3       37.16       12.71     15.96 o 
  12   7   3       27.31       39.59     19.34 o 
  13   7   3       40.95       33.55     17.60 o 
 -15   8   3       16.77        1.58     17.79 o 
 -14   8   3       20.94       31.85     23.75 o 
 -13   8   3        0.13        8.64     22.79 o 
 -12   8   3      183.83      155.62     18.74 o 
 -11   8   3      578.13      495.41     71.89 o 
 -10   8   3       52.00       30.64     17.76 o 
  -9   8   3       83.54      145.28     17.20 o 
  -8   8   3        2.80       15.55     18.95 o 
  -7   8   3      319.41      348.07     21.28 o 
  -6   8   3      487.82      512.58     24.90 o 
  -5   8   3      296.96      294.07     16.84 o 
  -4   8   3     2170.82     2257.39     24.82 o 
  -3   8   3     3067.74     3292.74     88.89 o 
  -2   8   3     4216.87     4387.31     32.42 o 
  -1   8   3     4568.63     4849.10     45.54 o 
   0   8   3      369.44      328.35     21.73 o 
   1   8   3     2643.47     2533.38     42.43 o 
   2   8   3      453.81      445.43     25.40 o 
   3   8   3      567.58      543.31     21.43 o 
   4   8   3     1171.52     1158.80     23.11 o 
   5   8   3        0.15       -5.91     15.88 o 
   6   8   3       46.35       52.30     18.67 o 
   7   8   3      179.45      173.36     22.57 o 
   8   8   3       21.38       25.27     14.85 o 
   9   8   3       18.48        5.34     15.50 o 
  10   8   3        2.39       18.68     22.46 o 
  11   8   3       23.45       20.97     16.84 o 
  12   8   3       17.00       17.68     24.97 o 
 -15   9   3       21.19       20.27     18.02 o 
 -14   9   3       12.01      -10.96     19.40 o 
 -13   9   3       12.33       -7.63     16.11 o 
 -12   9   3      255.58      237.29     24.09 o 
 -11   9   3       66.81       76.34     22.26 o 
 -10   9   3        6.59       26.87     18.79 o 
  -9   9   3      303.49      303.17     17.37 o 
  -8   9   3       83.14       91.06     21.07 o 
  -7   9   3      464.22      474.98     16.69 o 
  -6   9   3      689.17      682.72     23.49 o 
  -5   9   3       24.06       35.37     15.04 o 
  -4   9   3      600.51      695.97     27.39 o 
  -3   9   3       59.05       80.17     19.22 o 
  -2   9   3        3.80        4.53     16.14 o 
  -1   9   3       14.85       65.03     16.68 o 
   0   9   3      901.48      909.15     20.71 o 
   1   9   3     6015.17     6099.09     36.73 o 
   2   9   3       61.91       78.91     16.00 o 
   3   9   3     1653.99     1549.25     80.60 o 
   4   9   3       10.93       20.83     18.12 o 
   5   9   3        1.08       -4.54     18.32 o 
   6   9   3     1308.70     1306.09     20.52 o 
   7   9   3      317.66      342.76     19.22 o 
   8   9   3       48.69       47.09     17.60 o 
   9   9   3      267.47      258.96     22.41 o 
  10   9   3        2.47       24.70     16.11 o 
  11   9   3        3.92       10.49     19.30 o 
  12   9   3        3.42       -3.63     25.47 o 
 -14  10   3       27.70       50.54     34.88 o 
 -13  10   3        0.00        5.52     19.12 o 
 -12  10   3       16.60       10.15     19.07 o 
 -11  10   3      235.89      219.37     28.03 o 
 -10  10   3       67.40       70.68     15.50 o 
  -9  10   3        6.29       -5.39     16.36 o 
  -8  10   3       82.87      121.88     16.68 o 
  -7  10   3     2312.85     2335.61     24.33 o 
  -6  10   3       33.02       42.47     14.39 o 
  -5  10   3      415.28      388.48     19.09 o 
  -4  10   3     1695.39     1716.32     21.44 o 
  -3  10   3      486.00      490.53     19.82 o 
  -2  10   3      715.57      668.97     26.04 o 
  -1  10   3     1637.64     1609.03     22.25 o 
   0  10   3      527.55      533.38     69.31 o 
   1  10   3       43.87       88.62     16.19 o 
   2  10   3      226.11      216.47     16.69 o 
   3  10   3      327.11      374.63     17.19 o 
   4  10   3      770.09      830.85     37.01 o 
   5  10   3       17.01       25.55     20.30 o 
   6  10   3      146.39      186.93     28.24 o 
   7  10   3       40.31       35.48     15.43 o 
   8  10   3      142.05      137.01     18.56 o 
   9  10   3       41.82       54.26     19.15 o 
  10  10   3       23.86       28.76     19.36 o 
  11  10   3       45.60       21.16     17.98 o 
  12  10   3        3.32       15.10     21.57 o 
 -14  11   3       35.23       18.80     24.93 o 
 -13  11   3       11.90       28.48     19.29 o 
 -12  11   3      219.60      160.21     17.22 o 
 -11  11   3        1.98       10.11     18.86 o 
 -10  11   3        3.38        5.13     22.11 o 
  -9  11   3       54.43       64.22     20.20 o 
  -8  11   3       18.13       39.59     16.10 o 
  -7  11   3      124.00      140.53     46.39 o 
  -6  11   3      763.12      800.13     32.68 o 
  -5  11   3        1.55        8.00     17.22 o 
  -4  11   3     1932.74     1999.07     24.42 o 
  -3  11   3      107.43      103.23     17.94 o 
  -2  11   3      685.73      692.51     30.96 o 
  -1  11   3     1120.61     1008.19     65.55 o 
   0  11   3      165.13      148.83     18.64 o 
   1  11   3     3842.82     3749.25     49.58 o 
   2  11   3      575.32      566.43     31.17 o 
   3  11   3     1095.47     1090.43     60.14 o 
   4  11   3      313.52      366.31     19.93 o 
   5  11   3       14.24       16.35     16.15 o 
   6  11   3      616.58      617.53     57.47 o 
   7  11   3       12.14       -0.44     15.85 o 
   8  11   3       65.70       71.43     16.23 o 
   9  11   3      332.33      356.11     32.08 o 
  10  11   3        5.41       17.73     19.68 o 
  11  11   3       17.66       -2.92     25.70 o 
 -14  12   3        8.85       -2.93     20.28 o 
 -13  12   3        0.10       52.73     18.86 o 
 -12  12   3      101.43       83.68     16.72 o 
 -11  12   3      170.93      183.86     17.29 o 
 -10  12   3       40.50       30.52     17.70 o 
  -9  12   3      426.41      428.49     16.23 o 
  -8  12   3       18.68       41.05     15.04 o 
  -7  12   3      699.29      705.94     25.01 o 
  -6  12   3      847.85      862.55     41.17 o 
  -5  12   3      191.26      185.06     17.99 o 
  -4  12   3     1899.80     1828.56     30.06 o 
  -3  12   3       69.94      103.88     17.89 o 
  -2  12   3      763.96      723.23     17.95 o 
  -1  12   3      890.75      833.52     25.29 o 
   0  12   3      274.43      279.95     51.58 o 
   1  12   3        1.06      -15.20     15.20 o 
   2  12   3       31.32       27.31     16.04 o 
   3  12   3      411.41      410.91     23.87 o 
   4  12   3      212.95      240.73     30.51 o 
   5  12   3       10.08       25.39     18.14 o 
   6  12   3      894.02      967.37     59.53 o 
   7  12   3       62.64       91.86     15.92 o 
   8  12   3       91.43       98.31     17.07 o 
   9  12   3       47.86       40.32     17.22 o 
  10  12   3       20.23       -6.95     17.72 o 
  11  12   3      139.33       90.94     27.86 o 
 -14  13   3        1.19      -20.92     20.92 o 
 -13  13   3       22.15       46.32     19.12 o 
 -12  13   3      189.11      200.74     20.12 o 
 -11  13   3        4.69      -16.38     16.38 o 
 -10  13   3      402.37      402.03     23.64 o 
  -9  13   3       69.88      106.34     17.24 o 
  -8  13   3        6.31       -3.75     14.39 o 
  -7  13   3      540.32      558.96     18.99 o 
  -6  13   3      802.87      838.58     20.81 o 
  -5  13   3      421.74      451.97     19.28 o 
  -4  13   3     1558.84     1622.00     26.81 o 
  -3  13   3      212.49      233.50     18.99 o 
  -2  13   3      144.40      152.95     17.14 o 
  -1  13   3      317.28      304.60     20.15 o 
   0  13   3       41.58       69.38     17.60 o 
   1  13   3      507.65      499.78     19.33 o 
   2  13   3      211.00      174.48     18.64 o 
   3  13   3      178.01      190.45     16.80 o 
   4  13   3       38.16       27.29     16.30 o 
   5  13   3       63.74       59.67     16.51 o 
   6  13   3        4.53      -12.20     18.64 o 
   7  13   3       11.58       21.58     16.26 o 
   8  13   3      348.66      334.06     23.01 o 
   9  13   3      160.18      128.17     21.24 o 
  10  13   3        3.41        4.54     17.98 o 
 -13  14   3        0.35        5.30     19.97 o 
 -12  14   3        0.36        1.74     16.42 o 
 -11  14   3       84.82       95.66     16.69 o 
 -10  14   3       66.84      101.18     18.95 o 
  -9  14   3      222.04      275.72     18.10 o 
  -8  14   3       19.50       33.72     17.30 o 
  -7  14   3       69.89       51.16     15.65 o 
  -6  14   3      623.04      596.30     55.80 o 
  -5  14   3      784.89      791.84     72.50 o 
  -4  14   3     3882.99     3841.61    107.67 o 
  -3  14   3        5.15        1.14     21.22 o 
  -2  14   3      558.04      591.65     34.68 o 
  -1  14   3        4.38       10.72     16.82 o 
   0  14   3       55.93       44.46     17.12 o 
   1  14   3        7.32        6.38     22.68 o 
   2  14   3        7.75      -11.84     17.63 o 
   3  14   3      445.50      445.47     18.03 o 
   4  14   3       22.31       46.73     18.93 o 
   5  14   3       18.91       26.54     16.61 o 
   6  14   3      113.77      135.30     19.00 o 
   7  14   3       14.85       31.10     34.67 o 
   8  14   3       91.89       96.82     25.09 o 
   9  14   3       53.57       63.38     20.93 o 
  10  14   3        8.91      -14.16     18.71 o 
 -13  15   3        1.01      -10.21     24.51 o 
 -12  15   3      270.91      221.17     18.32 o 
 -11  15   3       49.46       48.68     23.59 o 
 -10  15   3      345.86      332.32     31.38 o 
  -9  15   3      226.79      221.73     15.96 o 
  -8  15   3       12.45       11.98     20.63 o 
  -7  15   3      424.22      453.27     18.94 o 
  -6  15   3        3.35      -17.50     17.50 o 
  -5  15   3      642.86      627.33     20.57 o 
  -4  15   3      196.85      210.25     19.33 o 
  -3  15   3        1.30       -6.59     17.50 o 
  -2  15   3       14.74       22.20     27.81 o 
  -1  15   3        5.76        7.57     20.69 o 
   0  15   3        0.44       19.41     32.78 o 
   1  15   3       52.39       51.31     14.66 o 
   2  15   3       12.34       15.92     16.79 o 
   3  15   3      744.55      818.18     83.73 o 
   4  15   3      331.37      336.54     20.35 o 
   5  15   3       17.00       18.70     16.19 o 
   6  15   3      187.66      199.68     17.37 o 
   7  15   3       39.39       23.15     16.95 o 
   8  15   3      181.58      139.53     35.80 o 
   9  15   3        3.05        9.37     18.29 o 
 -13  16   3       11.92       16.27     17.64 o 
 -12  16   3      114.96       67.89     20.88 o 
 -11  16   3       55.17       67.88     20.28 o 
 -10  16   3       18.91       24.66     19.38 o 
  -9  16   3       88.92       79.32     15.73 o 
  -8  16   3       21.93       28.49     17.82 o 
  -7  16   3      100.85      103.12     17.74 o 
  -6  16   3      264.25      241.61     15.92 o 
  -5  16   3        7.01       16.96     26.84 o 
  -4  16   3     1567.07     1640.75     56.25 o 
  -3  16   3       25.92       39.94     17.77 o 
  -2  16   3      105.91      127.60     25.60 o 
  -1  16   3      117.71      120.21     26.68 o 
   0  16   3        0.95       30.03     19.44 o 
   1  16   3     1074.62     1122.20     21.18 o 
   2  16   3        0.41        6.54     24.46 o 
   3  16   3      379.17      397.14     20.64 o 
   4  16   3       73.57       52.29     19.50 o 
   5  16   3       11.37        4.62     25.43 o 
   6  16   3      130.44      135.72     17.30 o 
   7  16   3       33.99       -8.22     29.11 o 
   8  16   3       13.64       11.23     26.38 o 
 -12  17   3       23.92       24.69     28.84 o 
 -11  17   3       57.26       69.27     25.87 o 
 -10  17   3       24.12       50.79     19.28 o 
  -9  17   3      298.38      337.73     52.44 o 
  -8  17   3        0.05       12.15     37.48 o 
  -7  17   3       43.06       26.96     19.87 o 
  -6  17   3       39.45       41.65     21.84 o 
  -5  17   3      267.66      265.68     48.06 o 
  -4  17   3      475.35      475.27     48.83 o 
  -3  17   3        0.79        7.86     17.44 o 
  -2  17   3       33.82       28.78     26.73 o 
  -1  17   3      539.20      595.67     31.87 o 
   0  17   3       28.04       23.45     14.55 o 
   1  17   3      858.65      915.46     75.52 o 
   2  17   3      118.28      119.47     23.29 o 
   3  17   3       33.57       43.94     19.86 o 
   4  17   3      290.49      276.21     18.40 o 
   5  17   3       25.64       52.20     19.98 o 
   6  17   3       47.47       49.14     20.05 o 
   7  17   3        0.50        9.02     18.51 o 
 -11  18   3       23.03        9.73     18.21 o 
 -10  18   3       11.68       -9.25     20.14 o 
  -9  18   3        0.07        5.66     17.39 o 
  -8  18   3        2.19        7.02     15.58 o 
  -7  18   3       72.29       84.10     18.04 o 
  -6  18   3       29.12       21.44     15.81 o 
  -5  18   3       87.87       71.39     18.69 o 
  -4  18   3       49.88       52.46     18.47 o 
  -3  18   3       22.48       43.40     15.43 o 
  -2  18   3      166.87      203.40     16.15 o 
  -1  18   3      199.41      223.33     35.53 o 
   0  18   3       31.38       26.81     17.74 o 
   1  18   3      483.61      523.37     23.98 o 
   2  18   3        9.36       13.26     18.18 o 
   3  18   3      189.21      189.66     19.70 o 
   4  18   3       24.07       23.24     24.57 o 
   5  18   3        1.09        8.93     19.28 o 
   6  18   3        5.72        1.04     17.64 o 
   7  18   3       14.96        1.13     32.45 o 
 -11  19   3       30.05        5.22     18.75 o 
 -10  19   3        0.02      -25.16     25.16 o 
  -9  19   3      173.82      125.62     20.11 o 
  -8  19   3        0.04        8.66     16.30 o 
  -7  19   3       35.76       36.27     19.12 o 
  -6  19   3       30.58       31.91     16.38 o 
  -5  19   3      162.20      170.74     33.81 o 
  -4  19   3       55.79       88.64     16.96 o 
  -3  19   3       30.96       32.76     15.73 o 
  -2  19   3      443.32      462.93     96.14 o 
  -1  19   3      241.05      267.32     43.37 o 
   0  19   3      100.12      117.81     15.88 o 
   1  19   3      172.71      182.85     17.34 o 
   2  19   3       27.40       40.16     20.17 o 
   3  19   3        3.02       -3.17     17.37 o 
   4  19   3       68.60       44.60     25.92 o 
   5  19   3        1.69       21.03     19.88 o 
   6  19   3       66.37        5.18     27.76 o 
 -10  20   3       61.59       49.98     38.18 o 
  -9  20   3        1.13        6.56     20.11 o 
  -8  20   3        0.15        0.36     23.21 o 
  -7  20   3       54.44       26.63     16.46 o 
  -6  20   3       40.69       39.61     16.30 o 
  -5  20   3        8.12       20.68     22.95 o 
  -4  20   3      267.22      307.44     19.82 o 
  -3  20   3        3.20      -18.43     18.43 o 
  -2  20   3      359.94      363.02     20.27 o 
  -1  20   3       98.68      108.66     22.84 o 
   0  20   3       23.59       14.57     22.34 o 
   1  20   3      308.92      313.40     21.06 o 
   2  20   3        0.23       13.55     24.74 o 
   3  20   3      214.16      146.19     44.88 o 
   4  20   3        0.82       23.46     20.18 o 
   5  20   3        0.20      -23.76     25.06 o 
  -9  21   3      150.07       82.48     19.28 o 
  -8  21   3        4.78       11.31     17.07 o 
  -7  21   3       84.58       35.65     17.68 o 
  -6  21   3        9.75       25.38     41.90 o 
  -5  21   3       60.97       48.96     17.29 o 
  -4  21   3      106.96      126.25     42.07 o 
  -3  21   3       15.01        8.75     16.07 o 
  -2  21   3      162.69      132.50     35.70 o 
  -1  21   3        0.42        8.60     16.27 o 
   0  21   3       22.31       24.58     27.32 o 
   1  21   3       48.63       26.84     17.98 o 
   2  21   3        0.27       -0.64     17.98 o 
   3  21   3        8.15      -32.62     32.62 o 
  -7  22   3        2.73       -6.86     17.41 o 
  -6  22   3        2.80        2.00     17.03 o 
  -5  22   3       11.65       33.42     17.22 o 
  -4  22   3       74.80       68.42     40.34 o 
  -3  22   3        4.18       17.77     17.03 o 
  -2  22   3        6.44       -4.13     23.67 o 
  -1  22   3       20.20       24.27     19.08 o 
   0  22   3        0.01       27.64     20.02 o 
   1  22   3       33.17       28.62     21.39 o 
  -5  23   3       38.37       26.11     20.72 o 
  -4  23   3       86.02       80.27     27.32 o 
  -3  23   3        1.32       -8.85     20.16 o 
  -2  23   3       47.66       57.35     17.56 o 
  -1  23   3        0.00       18.32     17.30 o 
   1 -23   4       31.04       25.48     24.40 o 
   2 -23   4        0.12       -0.42     17.45 o 
   3 -23   4       24.06       55.39     62.42 o 
   4 -23   4       18.87        5.22     21.83 o 
  -2 -22   4      174.91      129.92     29.81 o 
  -1 -22   4        0.21       -4.91     20.29 o 
   0 -22   4      185.53      130.63     20.51 o 
   1 -22   4       31.01       34.88     16.76 o 
   2 -22   4      107.74       93.77     43.96 o 
   3 -22   4       97.71       53.13     41.36 o 
   4 -22   4        2.27       15.03     25.16 o 
   5 -22   4       56.12       52.84     25.77 o 
   6 -22   4        0.12       21.54     20.51 o 
   7 -22   4        1.74        2.17     18.02 o 
  -3 -21   4       87.79       55.53     39.15 o 
  -2 -21   4      100.80      105.34     20.04 o 
  -1 -21   4       16.44       10.74     19.34 o 
   0 -21   4       30.72       72.42     23.10 o 
   1 -21   4       25.55       24.78     19.03 o 
   2 -21   4        0.98        2.22     18.51 o 
   3 -21   4       21.32       -0.03     34.24 o 
   4 -21   4       56.37       33.90     53.62 o 
   5 -21   4        0.13       -7.81     20.49 o 
   6 -21   4       28.35       37.10     24.97 o 
   7 -21   4        0.05      -11.40     20.22 o 
   8 -21   4       70.51       30.19     18.67 o 
  -5 -20   4       19.00        8.74     24.19 o 
  -4 -20   4       50.17       21.30     19.89 o 
  -3 -20   4       99.33       45.10     42.01 o 
  -2 -20   4      200.18      211.46     50.60 o 
  -1 -20   4        1.43       -1.84     32.24 o 
   0 -20   4        0.40      -16.15     16.15 o 
   1 -20   4       65.50       75.71     18.48 o 
   2 -20   4        0.09      -13.72     18.20 o 
   3 -20   4      409.07      497.26     47.36 o 
   4 -20   4        1.82       24.72     22.68 o 
   5 -20   4      153.52      148.54     24.86 o 
   6 -20   4       13.44       19.19     17.14 o 
   7 -20   4        1.21        8.48     19.66 o 
   8 -20   4        9.20       12.64     17.41 o 
   9 -20   4        3.35       -4.40     21.02 o 
  -6 -19   4        2.68       12.15     23.11 o 
  -5 -19   4       52.93       60.91     36.34 o 
  -4 -19   4       17.58       12.29     19.31 o 
  -3 -19   4        0.83       16.53     16.07 o 
  -2 -19   4       64.38       53.36     21.71 o 
  -1 -19   4        5.62        8.88     15.92 o 
   0 -19   4        2.49       18.66     17.34 o 
   1 -19   4        0.53       22.69     15.38 o 
   2 -19   4       22.26        4.72     18.13 o 
   3 -19   4       12.82      -11.98     16.03 o 
   4 -19   4       58.40       69.35     18.74 o 
   5 -19   4       33.34       46.48     23.94 o 
   6 -19   4       20.67       13.67     18.68 o 
   7 -19   4       45.39       54.10     28.46 o 
   8 -19   4       33.75       33.86     16.95 o 
   9 -19   4        7.91        1.84     17.79 o 
  10 -19   4       13.37       25.33     18.47 o 
  -7 -18   4        4.89      -13.24     23.71 o 
  -6 -18   4        4.51       -9.70     19.14 o 
  -5 -18   4      229.02      234.22     36.99 o 
  -4 -18   4       30.58       10.23     16.38 o 
  -3 -18   4      213.88      210.68     33.75 o 
  -2 -18   4       16.49       23.01     18.36 o 
  -1 -18   4        0.22       12.52     29.48 o 
   0 -18   4        5.85       -6.06     27.92 o 
   1 -18   4       55.46       42.43     17.98 o 
   2 -18   4        5.29        6.60     17.49 o 
   3 -18   4      278.74      303.96     16.92 o 
   4 -18   4        0.35       -7.78     16.27 o 
   5 -18   4      347.41      369.46     18.79 o 
   6 -18   4       18.98        7.15     19.22 o 
   7 -18   4      165.81      178.79     23.67 o 
   8 -18   4      180.73      182.78     17.18 o 
   9 -18   4        2.57       -8.24     20.41 o 
  10 -18   4      158.87      135.92     20.75 o 
  11 -18   4        6.49       17.36     20.63 o 
  -8 -17   4       29.08       15.57     19.32 o 
  -7 -17   4       43.74       10.48     23.06 o 
  -6 -17   4        0.69        2.75     16.65 o 
  -5 -17   4      199.57      170.29     36.18 o 
  -4 -17   4        5.53       28.21     18.14 o 
  -3 -17   4       13.84       29.34     34.94 o 
  -2 -17   4      206.49      269.14     50.66 o 
  -1 -17   4       95.94      119.49     47.14 o 
   0 -17   4      201.85      240.45     51.47 o 
   1 -17   4        0.09       24.66     14.89 o 
   2 -17   4       82.89       67.88     21.31 o 
   3 -17   4      165.66      197.22     18.86 o 
   4 -17   4        3.11       12.39     15.81 o 
   5 -17   4      207.50      270.24     17.26 o 
   6 -17   4        3.69        8.08     22.34 o 
   7 -17   4       47.50       66.21     16.23 o 
   8 -17   4        1.15        9.15     18.70 o 
   9 -17   4       19.02       13.14     17.37 o 
  10 -17   4       19.64       15.40     17.60 o 
  11 -17   4      201.62      157.44     21.28 o 
  12 -17   4        2.39       32.84     26.34 o 
  -9 -16   4        4.87        7.19     18.90 o 
  -8 -16   4       38.75       21.15     20.82 o 
  -7 -16   4       35.35       35.37     18.41 o 
  -6 -16   4        1.26       27.46     22.64 o 
  -5 -16   4       63.87       95.70     19.82 o 
  -4 -16   4        2.45        7.36     15.85 o 
  -3 -16   4        3.19       13.63     26.08 o 
  -2 -16   4      282.52      261.66     18.54 o 
  -1 -16   4       12.74       14.11     17.26 o 
   0 -16   4       20.42       24.13     17.48 o 
   1 -16   4       43.38       26.80     17.20 o 
   2 -16   4        4.88        7.04     17.66 o 
   3 -16   4      260.76      280.19     16.27 o 
   4 -16   4        2.25       10.76     18.10 o 
   5 -16   4      310.86      357.54     20.30 o 
   6 -16   4      463.77      477.03     18.82 o 
   7 -16   4       75.96      100.54     18.90 o 
   8 -16   4      502.78      595.62     24.17 o 
   9 -16   4        4.90       14.14     23.33 o 
  10 -16   4      179.05      178.39     28.68 o 
  11 -16   4        9.37       10.90     17.41 o 
  12 -16   4        1.34      -15.85     18.06 o 
  -9 -15   4        7.29       14.17     18.21 o 
  -8 -15   4       23.13       42.72     19.75 o 
  -7 -15   4       69.58       69.80     15.96 o 
  -6 -15   4        0.16        8.03     17.94 o 
  -5 -15   4        2.01       -8.69     15.46 o 
  -4 -15   4       91.04       94.56     25.27 o 
  -3 -15   4       80.03       79.72     18.66 o 
  -2 -15   4      186.78      197.75     16.34 o 
  -1 -15   4        0.01      -12.66     15.27 o 
   0 -15   4      827.20      855.11     29.82 o 
   1 -15   4       15.44       32.86     20.58 o 
   2 -15   4      120.21      106.75     16.92 o 
   3 -15   4     1407.34     1450.38     27.50 o 
   4 -15   4        3.05       -1.61     18.63 o 
   5 -15   4      365.44      393.75     20.08 o 
   6 -15   4      327.07      303.88     20.48 o 
   7 -15   4        2.12       14.76     16.58 o 
   8 -15   4        1.79       19.80     15.61 o 
   9 -15   4        0.95       -4.92     18.05 o 
  10 -15   4       34.07       30.00     16.80 o 
  11 -15   4       78.26       97.58     20.63 o 
  12 -15   4        1.62       -2.17     20.45 o 
  13 -15   4       26.29        7.15     24.41 o 
 -10 -14   4       49.62       36.99     21.52 o 
  -9 -14   4        5.51       11.32     20.23 o 
  -8 -14   4      105.59      102.00     23.71 o 
  -7 -14   4       60.68       73.24     22.11 o 
  -6 -14   4       49.40       36.78     15.88 o 
  -5 -14   4        4.87        1.96     15.16 o 
  -4 -14   4        3.31        5.29     15.27 o 
  -3 -14   4       28.94       29.39     14.85 o 
  -2 -14   4       31.96       20.90     14.66 o 
  -1 -14   4       94.60       94.72     15.62 o 
   0 -14   4      103.88      125.68     19.28 o 
   1 -14   4       67.41       62.42     17.42 o 
   2 -14   4     1984.40     1992.26     42.87 o 
   3 -14   4       50.99       81.84     21.92 o 
   4 -14   4       12.81        3.22     18.66 o 
   5 -14   4      198.80      246.90     27.97 o 
   6 -14   4      326.61      385.16     29.06 o 
   7 -14   4        6.32       -0.23     15.00 o 
   8 -14   4      191.64      199.64     16.38 o 
   9 -14   4        7.98       -5.60     15.61 o 
  10 -14   4      184.34      160.40     19.84 o 
  11 -14   4        0.33        2.54     21.92 o 
  12 -14   4        4.41      -19.69     19.69 o 
  13 -14   4       18.30       -6.92     25.85 o 
 -10 -13   4        6.64       23.08     18.14 o 
  -9 -13   4       21.43       18.65     19.68 o 
  -8 -13   4       49.62       47.03     22.45 o 
  -7 -13   4       91.09       77.44     18.04 o 
  -6 -13   4       46.39       88.61     20.20 o 
  -5 -13   4      126.39      104.44     26.14 o 
  -4 -13   4       13.50       20.00     21.22 o 
  -3 -13   4      174.06      171.51     17.45 o 
  -2 -13   4     2158.39     2272.28     27.14 o 
  -1 -13   4       13.57        8.03     15.69 o 
   0 -13   4     3105.88     3305.97     94.66 o 
   1 -13   4      351.86      378.34     16.92 o 
   2 -13   4      324.43      327.82     18.92 o 
   3 -13   4     3443.56     3530.94    167.77 o 
   4 -13   4        4.26       -0.33     22.41 o 
   5 -13   4     3678.37     3618.32     77.53 o 
   6 -13   4       28.28       26.01     16.08 o 
   7 -13   4      468.02      506.15     19.83 o 
   8 -13   4      224.32      223.83     18.10 o 
   9 -13   4        0.29        0.53     17.82 o 
  10 -13   4        5.99      -11.28     16.38 o 
  11 -13   4       48.70       39.63     16.38 o 
  12 -13   4        2.15       23.19     19.25 o 
  13 -13   4       81.24       72.52     25.20 o 
 -11 -12   4        6.58       -7.45     25.60 o 
 -10 -12   4        0.18       -9.10     17.11 o 
  -9 -12   4       55.05       27.59     37.58 o 
  -8 -12   4       68.30       89.91     22.07 o 
  -7 -12   4      211.82      205.44     23.17 o 
  -6 -12   4      126.01      150.29     21.17 o 
  -5 -12   4      179.00      175.25     17.77 o 
  -4 -12   4      153.03      166.74     38.13 o 
  -3 -12   4     1063.94     1076.41     20.10 o 
  -2 -12   4     1618.59     1608.74     84.15 o 
  -1 -12   4       61.04       57.81     15.58 o 
   0 -12   4     3633.41     3699.58     26.79 o 
   1 -12   4      123.29      122.21     25.44 o 
   2 -12   4     1031.36      974.88     22.64 o 
   3 -12   4      417.42      397.50     20.27 o 
   4 -12   4        3.41        8.84     30.83 o 
   5 -12   4      736.92      715.46     21.23 o 
   6 -12   4       21.21       23.09     22.11 o 
   7 -12   4       50.45       59.60     21.72 o 
   8 -12   4      104.46      122.53     17.66 o 
   9 -12   4       17.53       34.26     16.82 o 
  10 -12   4      130.61      114.69     19.11 o 
  11 -12   4       14.51       16.39     18.51 o 
  12 -12   4       47.59        2.38     26.08 o 
  13 -12   4       69.92       37.84     19.85 o 
  14 -12   4        0.78       21.08     20.90 o 
 -11 -11   4       19.51      -17.06     24.73 o 
 -10 -11   4      153.15      124.89     17.79 o 
  -9 -11   4        0.53       22.13     29.86 o 
  -8 -11   4      477.37      564.57     22.80 o 
  -7 -11   4      107.46      124.07     18.15 o 
  -6 -11   4       50.53       65.66     15.62 o 
  -5 -11   4        2.33      -12.86     17.78 o 
  -4 -11   4      455.33      440.88     55.58 o 
  -3 -11   4     1165.66     1132.32     19.94 o 
  -2 -11   4      700.28      657.97     40.68 o 
  -1 -11   4       50.09       46.58     20.03 o 
   0 -11   4     1960.65     1968.73     56.66 o 
   1 -11   4      415.77      411.40     19.55 o 
   2 -11   4      417.41      390.89     33.16 o 
   3 -11   4     1186.93     1129.69     19.79 o 
   4 -11   4        4.87       -6.68     28.78 o 
   5 -11   4     4861.07     4862.41    109.77 o 
   6 -11   4       51.25       37.67     18.14 o 
   7 -11   4      796.57      806.62     18.83 o 
   8 -11   4      280.27      307.10     18.47 o 
   9 -11   4       28.30       27.62     15.27 o 
  10 -11   4       98.75      129.46     18.45 o 
  11 -11   4      356.34      320.76     20.46 o 
  12 -11   4        0.45       14.64     18.12 o 
  13 -11   4      102.72       75.65     17.41 o 
  14 -11   4       18.57        8.53     25.06 o 
 -12 -10   4        0.04      -13.91     17.52 o 
 -11 -10   4       18.97       18.14     33.26 o 
 -10 -10   4       17.86       24.33     18.74 o 
  -9 -10   4       70.59       46.69     22.80 o 
  -8 -10   4        3.96        2.04     15.01 o 
  -7 -10   4      678.86      744.56     50.45 o 
  -6 -10   4        2.43       -9.16     18.68 o 
  -5 -10   4     1064.58     1091.48     57.97 o 
  -4 -10   4       42.41       63.61     17.78 o 
  -3 -10   4     2127.33     2083.41     71.75 o 
  -2 -10   4     5558.17     5604.44     79.23 o 
  -1 -10   4      235.90      244.64     25.65 o 
   0 -10   4     5987.28     5987.41     98.96 o 
   1 -10   4     1386.23     1398.51     45.19 o 
   2 -10   4       19.61       60.91     22.99 o 
   3 -10   4     3225.21     3407.18     48.38 o 
   4 -10   4        1.04       26.92     23.06 o 
   5 -10   4       68.97       76.51     19.12 o 
   6 -10   4       26.02        8.30     18.36 o 
   7 -10   4       12.58       -4.03     17.67 o 
   8 -10   4       63.46       51.88     17.45 o 
   9 -10   4        3.28       -6.34     27.54 o 
  10 -10   4      440.56      441.37     24.33 o 
  11 -10   4       55.02       57.89     16.53 o 
  12 -10   4       43.06       36.23     20.20 o 
  13 -10   4      101.28       86.64     17.67 o 
  14 -10   4        0.40       12.20     19.79 o 
 -12  -9   4      114.55       58.53     29.32 o 
 -11  -9   4        6.53       23.20     16.80 o 
 -10  -9   4      577.44      548.59     35.32 o 
  -9  -9   4      103.21      113.14     16.03 o 
  -8  -9   4      946.41      993.02     30.47 o 
  -7  -9   4     1200.18     1246.60     42.14 o 
  -6  -9   4      155.08      134.50     17.59 o 
  -5  -9   4     1296.33     1267.56     21.48 o 
  -4  -9   4      208.94      212.60     20.25 o 
  -3  -9   4      852.79      852.44     25.18 o 
  -2  -9   4       15.37       36.78     18.34 o 
  -1  -9   4      161.59      131.89     16.80 o 
   0  -9   4      298.86      271.41     17.87 o 
   1  -9   4      233.40      216.84     23.72 o 
   2  -9   4      606.17      562.44     19.17 o 
   3  -9   4     2235.80     2193.45     27.50 o 
   4  -9   4       14.57       18.38     18.14 o 
   5  -9   4     1705.95     1679.61     27.86 o 
   6  -9   4       12.59        7.63     27.92 o 
   7  -9   4       85.38       89.94     22.84 o 
   8  -9   4      319.99      351.88     18.77 o 
   9  -9   4       30.81       33.84     23.38 o 
  10  -9   4      390.34      382.86     28.46 o 
  11  -9   4       97.49      124.37     19.12 o 
  12  -9   4      101.87       90.18     16.87 o 
  13  -9   4       12.72        4.54     24.08 o 
  14  -9   4        2.22       -0.39     16.79 o 
 -13  -8   4       59.75       47.63     27.16 o 
 -12  -8   4        0.03       14.45     19.10 o 
 -11  -8   4      122.49      138.05     19.69 o 
 -10  -8   4        0.94       -3.89     23.00 o 
  -9  -8   4        5.55       14.79     17.60 o 
  -8  -8   4      488.36      488.81     16.65 o 
  -7  -8   4     2201.18     2197.15     82.06 o 
  -6  -8   4      189.34      182.18     17.54 o 
  -5  -8   4     1101.63     1126.45     23.13 o 
  -4  -8   4      156.95      170.26     17.93 o 
  -3  -8   4        4.37       24.06     16.19 o 
  -2  -8   4     2945.27     2832.44     28.75 o 
  -1  -8   4        4.57       33.59     24.55 o 
   0  -8   4     2104.05     1653.90     42.74 o 
   1  -8   4      849.74      818.37     27.24 o 
   2  -8   4     1254.24     1043.15     39.41 o 
   3  -8   4        1.69       25.11     18.01 o 
   4  -8   4        0.08      -13.92     17.45 o 
   5  -8   4     1626.15     1545.52     30.27 o 
   6  -8   4      632.65      683.25     21.54 o 
   7  -8   4      101.97      131.08     21.99 o 
   8  -8   4      517.26      560.93     22.84 o 
   9  -8   4        2.61       -8.52     17.54 o 
  10  -8   4       34.09       80.34     22.64 o 
  11  -8   4      523.68      550.26     20.63 o 
  12  -8   4       20.29       42.44     32.62 o 
  13  -8   4      103.94       77.08     21.98 o 
  14  -8   4        0.52       -3.24     16.84 o 
 -13  -7   4        2.59       -6.31     34.51 o 
 -12  -7   4      159.71      125.09     55.30 o 
 -11  -7   4      100.03      104.85     17.60 o 
 -10  -7   4      295.67      303.06     58.49 o 
  -9  -7   4       14.09        1.39     19.66 o 
  -8  -7   4      424.03      437.52     34.35 o 
  -7  -7   4      464.32      446.79     16.42 o 
  -6  -7   4       39.10       48.65     17.76 o 
  -5  -7   4     4673.37     4965.11     31.38 o 
  -4  -7   4       32.10       33.65     18.20 o 
  -3  -7   4     7579.16     7736.23     71.92 o 
  -2  -7   4     1234.47     1211.57     25.30 o 
  -1  -7   4      294.31      291.18     23.31 o 
   0  -7   4      337.36      374.09     46.56 o 
   1  -7   4      548.18      472.27     20.86 o 
   2  -7   4      768.15      718.74     22.59 o 
   3  -7   4     6173.38     5834.34     38.93 o 
   4  -7   4       24.82       27.48     25.31 o 
   5  -7   4     1564.29     1339.32     37.95 o 
   6  -7   4       85.55       93.36     16.23 o 
   7  -7   4      100.63       87.18     18.26 o 
   8  -7   4      539.86      539.52     57.09 o 
   9  -7   4        9.80       12.95     17.38 o 
  10  -7   4     1335.70     1423.25     40.58 o 
  11  -7   4        3.18        3.45     15.23 o 
  12  -7   4      159.33      139.93     19.42 o 
  13  -7   4       32.90       28.95     16.45 o 
  14  -7   4        0.12        7.13     19.48 o 
 -13  -6   4      301.19      256.02     28.41 o 
 -12  -6   4       19.01       26.90     49.68 o 
 -11  -6   4      111.21      157.42     20.68 o 
 -10  -6   4       22.33        7.94     17.56 o 
  -9  -6   4      110.12       75.93     30.67 o 
  -8  -6   4     1435.86     1479.69     47.07 o 
  -7  -6   4      128.21      149.91     17.24 o 
  -6  -6   4      317.21      284.83     16.53 o 
  -5  -6   4        5.49        4.64     17.66 o 
  -4  -6   4       41.29       29.02     19.06 o 
  -3  -6   4     1884.15     1953.11     24.25 o 
  -2  -6   4        7.44       17.04     22.38 o 
  -1  -6   4      503.12      558.25     24.57 o 
   0  -6   4     1200.85      981.19     47.80 o 
   1  -6   4     1976.82     1852.99     35.09 o 
   2  -6   4     1856.52     1726.98     27.62 o 
   3  -6   4       37.90       36.07     25.73 o 
   4  -6   4       12.93        6.32     18.25 o 
   5  -6   4     7732.62     7957.71     44.74 o 
   6  -6   4        9.39        5.47     16.72 o 
   7  -6   4      835.18      909.52     21.96 o 
   8  -6   4        9.48        7.26     17.04 o 
   9  -6   4       18.68       18.29     14.81 o 
  10  -6   4      648.85      652.27     18.83 o 
  11  -6   4      378.76      409.44     17.64 o 
  12  -6   4        5.52        6.44     15.62 o 
  13  -6   4       18.84       11.45     18.76 o 
  14  -6   4        0.92       -1.83     19.96 o 
 -14  -5   4        0.10        1.81     17.75 o 
 -13  -5   4        2.37       26.67     16.88 o 
 -12  -5   4       42.36       29.59     18.47 o 
 -11  -5   4      107.65       84.16     29.27 o 
 -10  -5   4        5.51      -11.09     15.42 o 
  -9  -5   4       61.32       52.10     20.95 o 
  -8  -5   4     1146.43     1165.46     34.36 o 
  -7  -5   4      764.43      725.58     66.77 o 
  -6  -5   4       14.20       32.36     17.56 o 
  -5  -5   4     1596.20     1463.82     21.22 o 
  -4  -5   4       86.76      100.32     17.37 o 
  -3  -5   4      787.48      680.30     20.90 o 
  -2  -5   4      680.94      756.63     23.19 o 
  -1  -5   4     1355.62     1319.88     30.02 o 
   0  -5   4    30729.27    30773.31    580.57 o 
   1  -5   4      226.96      209.53     27.05 o 
   2  -5   4      115.10       78.95     21.91 o 
   3  -5   4       56.70       39.01     22.16 o 
   4  -5   4       75.82       64.21     26.42 o 
   5  -5   4     2774.21     2778.23     31.59 o 
   6  -5   4      700.90      643.13     37.82 o 
   7  -5   4     1123.36     1210.02     26.55 o 
   8  -5   4     1596.58     1659.02     26.94 o 
   9  -5   4        0.82       -1.40     14.74 o 
  10  -5   4     1002.26     1077.47     28.74 o 
  11  -5   4       11.33       12.38     15.34 o 
  12  -5   4      139.00      128.73     28.78 o 
  13  -5   4        5.42       20.89     19.28 o 
  14  -5   4        0.59       12.56     24.25 o 
  15  -5   4        3.29        1.94     25.38 o 
 -14  -4   4        2.80       12.69     17.87 o 
 -13  -4   4      154.89      141.99     17.53 o 
 -12  -4   4       88.39       59.70     19.20 o 
 -11  -4   4        0.52      -19.98     19.98 o 
 -10  -4   4       67.68       63.14     17.72 o 
  -9  -4   4       40.94       24.89     16.51 o 
  -8  -4   4      418.41      437.14     16.42 o 
  -7  -4   4       92.41      115.60     15.43 o 
  -6  -4   4      333.56      365.53     22.88 o 
  -5  -4   4      204.97      247.14     19.61 o 
  -4  -4   4       26.81       31.23     20.10 o 
  -3  -4   4     4672.99     4910.62     72.27 o 
  -2  -4   4      296.20      328.77     24.78 o 
  -1  -4   4     1379.30     1362.98     29.91 o 
   0  -4   4    56988.62    55580.01    557.08 o 
   1  -4   4      875.71      802.93     30.20 o 
   2  -4   4      304.22      305.68     25.40 o 
   3  -4   4     2712.94     2607.34     37.03 o 
   4  -4   4       90.23       73.44     28.68 o 
   5  -4   4     8879.57     8744.74     48.93 o 
   6  -4   4      277.19      314.78     18.33 o 
   7  -4   4     1095.72     1042.23     26.86 o 
   8  -4   4      581.20      550.50     17.72 o 
   9  -4   4        7.71       22.73     16.86 o 
  10  -4   4       35.22       40.70     21.17 o 
  11  -4   4      296.96      286.74     31.38 o 
  12  -4   4        0.97        0.91     17.66 o 
  13  -4   4       25.69       12.59     16.45 o 
  14  -4   4        9.79       -0.67     19.89 o 
  15  -4   4       13.41       10.80     25.70 o 
 -14  -3   4       10.56      -10.97     20.45 o 
 -13  -3   4       12.79        7.78     18.25 o 
 -12  -3   4       58.97       95.42     32.45 o 
 -11  -3   4       37.94       29.23     18.08 o 
 -10  -3   4       81.08      110.12     23.33 o 
  -9  -3   4       76.05       80.03     16.98 o 
  -8  -3   4       59.15       67.68     17.24 o 
  -7  -3   4      292.41      269.81     16.50 o 
  -6  -3   4      107.06      100.20     16.07 o 
  -5  -3   4       53.44        4.97     33.91 o 
  -4  -3   4       63.30       50.15     21.08 o 
  -3  -3   4       99.80       55.90     23.44 o 
  -2  -3   4     6826.02     6790.11    178.98 o 
  -1  -3   4     3837.63     3508.47     44.50 o 
   0  -3   4    25875.90    25189.11    107.28 o 
   1  -3   4      222.61      192.96     34.58 o 
   2  -3   4      133.90      111.87     36.62 o 
   3  -3   4     1710.50     1747.13     39.95 o 
   4  -3   4       39.95       46.58     22.58 o 
   5  -3   4       30.37       31.55     18.10 o 
   6  -3   4      512.49      531.39     21.23 o 
   7  -3   4       15.78       20.11     16.38 o 
   8  -3   4      496.96      496.85     17.61 o 
   9  -3   4       63.31       54.60     15.04 o 
  10  -3   4      393.80      385.53     17.94 o 
  11  -3   4        2.26        5.17     21.49 o 
  12  -3   4        5.93       20.64     17.73 o 
  13  -3   4       30.61       32.67     40.23 o 
  14  -3   4        6.04       -1.90     17.18 o 
  15  -3   4       12.21       -1.51     25.70 o 
 -14  -2   4        0.47       13.35     28.19 o 
 -13  -2   4        2.06        5.39     19.23 o 
 -12  -2   4      113.40      105.15     16.99 o 
 -11  -2   4       70.66       61.97     18.15 o 
 -10  -2   4       73.11      117.20     40.07 o 
  -9  -2   4        1.06       -2.93     14.74 o 
  -8  -2   4       73.57       69.87     14.89 o 
  -7  -2   4       13.71       15.19     16.36 o 
  -6  -2   4      194.37      179.85     31.59 o 
  -5  -2   4       15.39       50.87     25.06 o 
  -4  -2   4     1548.06     1491.84     28.02 o 
  -3  -2   4      639.34      566.17     26.87 o 
  -2  -2   4     5646.61     5864.99     58.50 o 
  -1  -2   4     1201.85     1158.96     34.75 o 
   0  -2   4    47026.09    46970.81   2296.86 o 
   1  -2   4     1318.73     1191.75     42.56 o 
   2  -2   4      535.95      524.67     35.51 o 
   3  -2   4     3501.71     3431.67     45.54 o 
   4  -2   4      169.20      191.49     28.64 o 
   5  -2   4     8942.34     9175.63     95.99 o 
   6  -2   4       90.85      100.34     32.73 o 
   7  -2   4     1983.32     2008.38     25.12 o 
   8  -2   4      518.55      487.78     19.66 o 
   9  -2   4        2.31        8.92     16.54 o 
  10  -2   4      186.18      187.42     18.91 o 
  11  -2   4       88.87       88.52     22.02 o 
  12  -2   4       65.19       76.27     18.09 o 
  13  -2   4       44.59       36.77     19.54 o 
  14  -2   4        1.73       11.09     19.54 o 
 -14  -1   4        0.68        0.77     19.24 o 
 -13  -1   4      243.33      308.83     19.96 o 
 -12  -1   4       18.92       31.39     16.00 o 
 -11  -1   4        9.04       14.44     15.77 o 
 -10  -1   4       30.47       25.22     17.61 o 
  -9  -1   4        0.21        9.39     29.00 o 
  -8  -1   4      140.89      149.68     15.27 o 
  -7  -1   4      271.34      275.42     42.67 o 
  -6  -1   4      518.59      553.08     23.71 o 
  -5  -1   4    16334.34    15793.26    246.45 o 
  -4  -1   4      130.61      118.61     23.22 o 
  -3  -1   4    24236.30    23229.19    113.77 o 
  -2  -1   4      516.23      506.56     39.09 o 
  -1  -1   4     1961.39     1848.39     42.33 o 
   0  -1   4    14234.07    13963.61    119.19 o 
   1  -1   4      294.45      205.76     50.95 o 
   2  -1   4     6860.86     6665.40     80.07 o 
   3  -1   4      246.72      295.63     28.57 o 
   4  -1   4      724.65      735.69     44.85 o 
   5  -1   4     3422.25     3369.25    162.80 o 
   6  -1   4      219.00      189.73     19.46 o 
   7  -1   4     1491.60     1607.00     42.11 o 
   8  -1   4      111.65      110.25     17.82 o 
   9  -1   4       13.42       25.11     16.74 o 
  10  -1   4      564.49      619.00     20.91 o 
  11  -1   4      149.16      164.03     18.74 o 
  12  -1   4        3.03      -11.45     21.95 o 
  13  -1   4      166.65      184.65     19.82 o 
  14  -1   4        1.45      -12.18     17.18 o 
 -15   0   4        2.53      -15.80     20.91 o 
 -14   0   4        1.80        7.51     19.39 o 
 -13   0   4        2.74       15.77     15.81 o 
 -12   0   4      139.66      124.29     17.01 o 
 -11   0   4        0.40      -18.91     22.30 o 
 -10   0   4      155.77      216.72     64.05 o 
  -9   0   4      102.81      107.59     17.58 o 
  -8   0   4      773.94      693.74     26.26 o 
  -7   0   4      286.90      321.17     19.01 o 
  -6   0   4      519.59      472.27     20.50 o 
  -5   0   4    34522.73    37089.73    463.72 o 
  -4   0   4       48.71       37.92     23.77 o 
  -3   0   4    33209.25    33570.84    456.05 o 
  -2   0   4       21.51       40.87     31.88 o 
  -1   0   4       25.86        6.59     44.50 o 
   0   0   4    16502.17    16756.99    216.03 o 
   2   0   4     2115.04     1974.81     54.63 o 
   3   0   4     2152.15     1969.56     55.17 o 
   4   0   4       46.39       48.24     22.45 o 
   5   0   4    10697.21    10865.02    339.91 o 
   6   0   4        3.38        8.96     21.92 o 
   7   0   4     2975.31     2971.18     28.54 o 
   8   0   4      340.50      343.51     16.65 o 
   9   0   4        0.60       12.08     14.32 o 
  10   0   4      347.31      388.41     41.96 o 
  11   0   4        4.52        2.88     15.12 o 
  12   0   4      351.71      421.81     20.52 o 
  13   0   4       24.09       29.88     45.31 o 
  14   0   4        0.90      -14.06     17.56 o 
 -15   1   4       23.48       38.09     18.02 o 
 -14   1   4        9.70       -9.11     19.31 o 
 -13   1   4      329.27      322.36     17.68 o 
 -12   1   4       53.87       32.84     15.84 o 
 -11   1   4      328.52      349.04     17.14 o 
 -10   1   4       33.14       53.49     14.89 o 
  -9   1   4        6.10       26.12     21.27 o 
  -8   1   4      698.72      674.72     17.69 o 
  -7   1   4       61.08       41.96     18.48 o 
  -6   1   4     1990.39     1933.69     96.16 o 
  -5   1   4    34849.97    39396.38    121.36 o 
  -4   1   4     1092.10     1012.86     27.98 o 
  -3   1   4      169.23      156.77     22.91 o 
  -2   1   4     3031.97     2909.28     44.45 o 
  -1   1   4      479.05      368.11     45.87 o 
   0   1   4     2348.24     2536.40     59.92 o 
   1   1   4      285.14      272.61     47.83 o 
   2   1   4      316.33      269.32     33.13 o 
   3   1   4     3047.37     2698.83    144.81 o 
   4   1   4       10.52       15.14     21.78 o 
   5   1   4      526.24      402.03     32.20 o 
   6   1   4      884.63      891.73     23.42 o 
   7   1   4       77.73       84.91     22.99 o 
   8   1   4      430.15      481.17     36.35 o 
   9   1   4       92.67       88.08     17.55 o 
  10   1   4      911.57      989.94     80.44 o 
  11   1   4      165.99      192.27     18.74 o 
  12   1   4       31.33       -9.68     20.95 o 
  13   1   4      278.80      310.05     24.82 o 
  14   1   4        1.51       -7.24     25.05 o 
 -15   2   4        0.08        9.21     23.60 o 
 -14   2   4        0.19        9.79     19.24 o 
 -13   2   4        4.87       -5.31     22.41 o 
 -12   2   4       18.92        6.69     15.43 o 
 -11   2   4       11.96       38.32     26.89 o 
 -10   2   4      632.18      682.43     17.88 o 
  -9   2   4        0.09       12.18     16.72 o 
  -8   2   4     2113.62     2071.76     85.86 o 
  -7   2   4     2516.49     2661.02     35.48 o 
  -6   2   4     2985.32     3223.23     51.04 o 
  -5   2   4    16695.47    17395.97    189.49 o 
  -4   2   4       13.49        4.30     20.29 o 
  -3   2   4    14691.66    14156.10     87.18 o 
  -2   2   4     2061.00     1715.28     34.41 o 
  -1   2   4     5352.85     5191.46     58.70 o 
   0   2   4    32292.09    29996.01    584.35 o 
   1   2   4       66.58       79.49     42.31 o 
   2   2   4     1980.38     1912.82     45.79 o 
   3   2   4     3627.79     3766.16     74.44 o 
   4   2   4      681.98      654.13     25.72 o 
   5   2   4      528.80      443.10     27.28 o 
   6   2   4       13.36       16.17     18.77 o 
   7   2   4     5381.61     5214.85     42.85 o 
   8   2   4     1047.42     1089.00     19.98 o 
   9   2   4        0.63        8.06     15.62 o 
  10   2   4      439.99      467.86     58.44 o 
  11   2   4       16.71       18.24     21.96 o 
  12   2   4      191.40      179.38     20.38 o 
  13   2   4        6.72       12.48     19.66 o 
  14   2   4        0.34        2.95     20.62 o 
 -15   3   4        4.59       11.32     17.79 o 
 -14   3   4        5.33       31.46     37.53 o 
 -13   3   4      513.26      485.01     44.94 o 
 -12   3   4       21.82       -5.52     17.94 o 
 -11   3   4     1044.85     1079.69     55.43 o 
 -10   3   4      617.94      635.65     17.80 o 
  -9   3   4       74.68       83.83     15.46 o 
  -8   3   4     2342.09     2338.96     77.76 o 
  -7   3   4     1111.77     1241.79     40.31 o 
  -6   3   4     2724.53     2760.82     25.98 o 
  -5   3   4      879.33      963.42     25.06 o 
  -4   3   4        5.93       -2.02     22.14 o 
  -3   3   4     1649.25     1617.91     31.10 o 
  -2   3   4      742.86      808.98     31.27 o 
  -1   3   4      160.26      141.20     27.42 o 
   0   3   4    24517.98    23109.62    101.54 o 
   1   3   4       32.22       28.53     30.49 o 
   2   3   4     1039.35     1013.02     33.28 o 
   3   3   4     1667.98     1488.78     35.27 o 
   4   3   4        8.82        0.88     18.36 o 
   5   3   4       70.93      196.73     17.72 o 
   6   3   4      553.14      523.26     22.20 o 
   7   3   4      490.51      504.53     20.21 o 
   8   3   4      331.80      310.04     18.19 o 
   9   3   4      191.59      192.99     16.80 o 
  10   3   4        9.85       14.66     18.10 o 
  11   3   4       43.03       48.35     21.92 o 
  12   3   4       13.35       -9.30     18.89 o 
  13   3   4       90.83      102.57     20.51 o 
  14   3   4        0.49       -5.58     18.29 o 
 -15   4   4        1.53       10.14     20.58 o 
 -14   4   4        3.43        7.67     16.53 o 
 -13   4   4        6.35       -0.61     29.92 o 
 -12   4   4       19.93       18.67     30.08 o 
 -11   4   4      107.29       73.22     22.53 o 
 -10   4   4      741.73      774.20     24.79 o 
  -9   4   4       29.02       25.31     21.23 o 
  -8   4   4     1857.74     1962.06     47.09 o 
  -7   4   4      501.37      438.55     17.23 o 
  -6   4   4      380.85      381.20     19.84 o 
  -5   4   4     3905.86     3865.68     49.47 o 
  -4   4   4       15.35       16.31     18.93 o 
  -3   4   4     5642.24     5133.91     38.51 o 
  -2   4   4    18570.00    17741.12     72.45 o 
  -1   4   4     5586.47     5098.36     47.52 o 
   0   4   4     9983.19     9528.99    128.19 o 
   1   4   4      456.20      472.73     26.44 o 
   2   4   4    15474.95    16008.07    133.74 o 
   3   4   4     3057.91     2885.95     48.80 o 
   4   4   4       21.25        5.49     20.71 o 
   5   4   4     2299.28     2046.57     25.93 o 
   6   4   4     1108.22     1098.67     42.96 o 
   7   4   4      276.03      273.66     18.96 o 
   8   4   4     2571.14     2509.13    131.50 o 
   9   4   4      133.49      148.30     19.00 o 
  10   4   4      809.28      872.26     40.14 o 
  11   4   4        0.37      -12.83     18.00 o 
  12   4   4      152.76      122.01     19.75 o 
  13   4   4       20.78       29.05     20.24 o 
 -15   5   4        3.07        7.36     20.90 o 
 -14   5   4        5.68        2.95     19.10 o 
 -13   5   4       87.00       73.48     16.38 o 
 -12   5   4      311.80      271.59     23.65 o 
 -11   5   4      198.71      196.56     16.41 o 
 -10   5   4      689.23      720.72     34.68 o 
  -9   5   4       22.50       32.70     14.85 o 
  -8   5   4      428.57      349.42     18.65 o 
  -7   5   4       86.61       94.13     17.54 o 
  -6   5   4      772.75      697.21     20.95 o 
  -5   5   4     1475.56     1832.71     28.87 o 
  -4   5   4       28.81       19.24     18.32 o 
  -3   5   4      213.82      276.34     22.90 o 
  -2   5   4     9214.76     8527.14     72.60 o 
  -1   5   4     3015.75     2756.57     36.22 o 
   0   5   4     4854.21     4261.93     41.92 o 
   1   5   4       21.69       41.58     24.51 o 
   2   5   4     9243.43     9291.83     52.33 o 
   3   5   4     1237.75     1053.16     26.83 o 
   4   5   4       55.47       34.13     27.59 o 
   5   5   4      122.10       91.46     24.51 o 
   6   5   4       76.99       62.60     22.53 o 
   7   5   4     1402.43     1520.66     35.56 o 
   8   5   4      142.54      105.74     22.68 o 
   9   5   4        5.78        6.00     28.40 o 
  10   5   4       33.98       35.80     21.87 o 
  11   5   4       18.43       16.27     18.26 o 
  12   5   4        0.10       -1.65     16.53 o 
  13   5   4      129.46      103.44     17.68 o 
 -15   6   4       43.70       27.12     18.37 o 
 -14   6   4       10.61       23.10     19.18 o 
 -13   6   4      474.57      484.42     18.44 o 
 -12   6   4      195.21      169.65     19.29 o 
 -11   6   4      501.69      472.56     46.45 o 
 -10   6   4        4.89       -1.47     14.70 o 
  -9   6   4       18.13       32.81     16.99 o 
  -8   6   4       90.11      114.62     28.94 o 
  -7   6   4      267.06      266.47     23.71 o 
  -6   6   4        3.33       -7.51     17.36 o 
  -5   6   4     1207.48     1115.58     21.13 o 
  -4   6   4       37.95       44.94     24.44 o 
  -3   6   4      811.43      743.07     22.24 o 
  -2   6   4        0.99        3.77     18.99 o 
  -1   6   4       51.03       73.84     22.32 o 
   0   6   4    10236.09     9590.49    194.31 o 
   1   6   4     2120.43     1980.60     64.83 o 
   2   6   4     6766.67     6444.95     93.22 o 
   3   6   4     1130.06      979.90     22.89 o 
   4   6   4        2.58        6.38     19.82 o 
   5   6   4      198.50      246.80     24.36 o 
   6   6   4      306.15      293.46     18.04 o 
   7   6   4     1101.04     1068.89     20.02 o 
   8   6   4     1319.84     1365.25    109.47 o 
   9   6   4       20.80       61.88     31.43 o 
  10   6   4      212.03      221.58     19.61 o 
  11   6   4       20.80       52.49     16.00 o 
  12   6   4       69.90       74.64     20.21 o 
  13   6   4       18.03       32.26     20.57 o 
 -15   7   4        9.67       -1.55     20.71 o 
 -14   7   4        0.24       39.57     16.64 o 
 -13   7   4        3.22        9.31     19.01 o 
 -12   7   4       22.01       36.61     24.30 o 
 -11   7   4        8.77       32.28     34.02 o 
 -10   7   4      303.80      275.29     16.08 o 
  -9   7   4        0.07        5.97     16.72 o 
  -8   7   4       60.71       79.47     25.06 o 
  -7   7   4      276.11      273.63     20.25 o 
  -6   7   4      804.55      764.60     20.37 o 
  -5   7   4     4229.34     4497.39     32.02 o 
  -4   7   4       71.49       91.20     19.42 o 
  -3   7   4    10780.74    10778.56    268.50 o 
  -2   7   4      413.88      332.22     26.58 o 
  -1   7   4     1578.61     1582.17     27.63 o 
   0   7   4     8377.38     8194.44    116.03 o 
   1   7   4       81.24       84.79     20.90 o 
   2   7   4     1535.96     1470.32     27.33 o 
   3   7   4     2025.71     1889.80     74.68 o 
   4   7   4       26.11       22.95     16.69 o 
   5   7   4     1254.61     1169.33     23.48 o 
   6   7   4        9.36       19.47     17.48 o 
   7   7   4      867.12      860.44     37.06 o 
   8   7   4        6.84        6.95     19.22 o 
   9   7   4        8.14        9.89     18.34 o 
  10   7   4       45.75       55.25     16.15 o 
  11   7   4        0.55       15.00     18.18 o 
  12   7   4        3.28       13.22     17.18 o 
  13   7   4       43.76       28.51     21.41 o 
 -15   8   4      106.69       52.32     21.19 o 
 -14   8   4        1.08      -19.12     19.12 o 
 -13   8   4      957.85     1073.80     37.49 o 
 -12   8   4        0.10      -19.33     19.33 o 
 -11   8   4      942.25      957.01     76.01 o 
 -10   8   4        1.75       -9.62     14.78 o 
  -9   8   4       16.28       36.74     24.30 o 
  -8   8   4      206.78      204.37     17.28 o 
  -7   8   4      425.45      430.66     16.42 o 
  -6   8   4      351.08      373.82     16.42 o 
  -5   8   4     8430.38     7726.48    148.46 o 
  -4   8   4        3.48       10.16     18.87 o 
  -3   8   4    12838.41    13031.50    181.48 o 
  -2   8   4      144.17      179.18     24.79 o 
  -1   8   4     4578.50     4495.68    109.67 o 
   0   8   4     6513.37     6282.77    109.94 o 
   1   8   4       20.34        5.35     24.72 o 
   2   8   4     2900.57     2913.80     44.32 o 
   3   8   4      102.53      105.25     19.42 o 
   4   8   4      148.69      119.12     19.82 o 
   5   8   4      147.42      119.32     16.53 o 
   6   8   4      143.24      147.47     18.33 o 
   7   8   4      185.03      183.85     15.96 o 
   8   8   4       36.82       34.93     17.92 o 
   9   8   4        8.36       14.74     25.65 o 
  10   8   4       51.40       33.26     32.29 o 
  11   8   4        4.19        8.79     23.79 o 
  12   8   4        9.31        9.07     17.52 o 
 -15   9   4       49.89        3.80     26.00 o 
 -14   9   4       10.10       -0.55     20.47 o 
 -13   9   4      110.81      104.52     19.60 o 
 -12   9   4       76.59       69.01     19.40 o 
 -11   9   4        4.84       -3.43     17.62 o 
 -10   9   4      123.31      137.77     17.56 o 
  -9   9   4       18.17       34.59     13.78 o 
  -8   9   4      293.75      270.35     15.35 o 
  -7   9   4      456.56      470.67     32.14 o 
  -6   9   4      938.79      932.64     20.74 o 
  -5   9   4      716.51      756.28     32.52 o 
  -4   9   4        5.43       16.79     21.72 o 
  -3   9   4      175.21      206.35     16.65 o 
  -2   9   4      575.86      624.57     21.23 o 
  -1   9   4      552.20      492.74     25.24 o 
   0   9   4     2604.96     2574.72     66.87 o 
   1   9   4       18.51       18.11     16.64 o 
   2   9   4      437.93      357.63     42.02 o 
   3   9   4      907.25      943.31     20.02 o 
   4   9   4       26.52       15.54     18.32 o 
   5   9   4     1568.24     1551.36     72.58 o 
   6   9   4       43.23       51.91     22.79 o 
   7   9   4      652.57      693.93     23.91 o 
   8   9   4      482.55      482.72     27.87 o 
   9   9   4        0.25        1.98     18.34 o 
  10   9   4        9.55       16.96     31.75 o 
  11   9   4        1.57       19.61     19.18 o 
  12   9   4       39.52       23.47     17.75 o 
 -14  10   4        4.62      -24.08     24.08 o 
 -13  10   4      151.33       48.35     56.00 o 
 -12  10   4        1.33       33.09     19.39 o 
 -11  10   4      549.11      551.15     36.35 o 
 -10  10   4      221.21      224.77     25.06 o 
  -9  10   4       27.49       19.87     16.85 o 
  -8  10   4      309.05      280.86     15.58 o 
  -7  10   4     1319.35     1408.45     21.53 o 
  -6  10   4       34.61       61.18     14.97 o 
  -5  10   4     2095.47     2081.97     24.34 o 
  -4  10   4       23.88       32.62     15.04 o 
  -3  10   4      311.46      283.84     28.90 o 
  -2  10   4      607.34      559.91     36.30 o 
  -1  10   4     1589.29     1652.71     22.28 o 
   0  10   4     3556.77     3286.23     83.74 o 
   1  10   4       38.15       31.46     15.76 o 
   2  10   4     1838.45     1761.14     24.54 o 
   3  10   4      308.78      278.55     19.87 o 
   4  10   4        6.44       21.07     18.43 o 
   5  10   4      486.87      492.30     17.99 o 
   6  10   4        2.57       14.32     15.43 o 
   7  10   4       13.33       26.05     15.08 o 
   8  10   4        3.52        7.90     22.49 o 
   9  10   4        6.41      -15.47     18.26 o 
  10  10   4        1.77        1.56     19.57 o 
  11  10   4        0.14        9.66     20.26 o 
 -14  11   4        0.12       -1.76     26.41 o 
 -13  11   4       52.61       58.17     53.30 o 
 -12  11   4       42.82       74.03     16.46 o 
 -11  11   4        8.12       15.09     22.19 o 
 -10  11   4      132.24      118.66     15.62 o 
  -9  11   4        8.34       15.05     22.52 o 
  -8  11   4      237.23      249.91     32.30 o 
  -7  11   4      231.23      247.48     17.67 o 
  -6  11   4      509.47      497.57     20.74 o 
  -5  11   4      187.42      192.56     18.78 o 
  -4  11   4       25.85       47.55     18.07 o 
  -3  11   4      287.88      247.60     18.80 o 
  -2  11   4       53.79       83.71     17.64 o 
  -1  11   4      242.79      213.12     18.78 o 
   0  11   4     1209.65     1224.54     37.13 o 
   1  11   4       72.32       72.57     18.04 o 
   2  11   4      175.23      195.63     17.22 o 
   3  11   4       12.00       -1.67     15.96 o 
   4  11   4      147.67      120.77     16.72 o 
   5  11   4       41.67       48.19     18.25 o 
   6  11   4      111.37      129.88     32.83 o 
   7  11   4       13.82       17.19     17.93 o 
   8  11   4      366.17      357.10     21.17 o 
   9  11   4        0.07       -0.69     23.56 o 
  10  11   4       27.74       20.25     17.11 o 
  11  11   4       13.48        8.64     36.40 o 
 -14  12   4        4.01       -9.99     17.52 o 
 -13  12   4       61.76       40.07     22.95 o 
 -12  12   4        1.46        1.82     36.40 o 
 -11  12   4      484.51      504.42     47.04 o 
 -10  12   4       42.05       23.89     20.89 o 
  -9  12   4       10.56        6.09     15.12 o 
  -8  12   4      607.43      656.91     22.73 o 
  -7  12   4      375.37      352.64     18.66 o 
  -6  12   4      763.22      731.86     20.08 o 
  -5  12   4        1.00       -4.35     23.27 o 
  -4  12   4        2.71       -5.79     15.23 o 
  -3  12   4      715.56      781.94     17.84 o 
  -2  12   4      373.55      387.05     35.43 o 
  -1  12   4      286.60      297.42     16.50 o 
   0  12   4      142.16      135.94     15.69 o 
   1  12   4      264.43      252.35     19.34 o 
   2  12   4     1854.98     1897.45     25.25 o 
   3  12   4        1.82       19.40     16.04 o 
   4  12   4       21.95       49.08     18.99 o 
   5  12   4       34.03       27.67     15.77 o 
   6  12   4       45.75       31.43     15.96 o 
   7  12   4      195.74      160.66     19.30 o 
   8  12   4        6.07        6.15     16.53 o 
   9  12   4        0.18       34.32     16.76 o 
  10  12   4        1.02       19.10     20.92 o 
 -14  13   4        1.14      -11.50     28.35 o 
 -13  13   4        7.73       -4.05     17.26 o 
 -12  13   4        2.85      -10.87     28.57 o 
 -11  13   4       50.44       56.01     22.26 o 
 -10  13   4      465.07      481.33     38.24 o 
  -9  13   4      194.89      173.93     15.35 o 
  -8  13   4      254.95      272.77     18.17 o 
  -7  13   4      330.49      367.04     20.58 o 
  -6  13   4      601.90      625.08     34.14 o 
  -5  13   4     3490.93     3403.64     25.74 o 
  -4  13   4        4.51        3.01     17.80 o 
  -3  13   4     1653.81     1711.63     23.94 o 
  -2  13   4      212.91      177.45     21.01 o 
  -1  13   4       52.71       59.71     17.55 o 
   0  13   4     2016.05     2066.86     88.39 o 
   1  13   4       53.34       47.28     15.65 o 
   2  13   4      425.61      408.92     20.03 o 
   3  13   4      251.68      263.53     28.46 o 
   4  13   4       10.94       25.49     17.86 o 
   5  13   4      103.02      108.97     35.15 o 
   6  13   4       48.14       79.49     22.41 o 
   7  13   4      183.66      191.60     19.83 o 
   8  13   4      410.70      409.68     50.55 o 
   9  13   4        3.06        9.86     17.29 o 
  10  13   4      440.81      343.68     76.74 o 
 -13  14   4      121.96      135.88     34.83 o 
 -12  14   4       18.62        2.32     35.26 o 
 -11  14   4      250.43      234.23     65.89 o 
 -10  14   4      361.92      334.91     16.99 o 
  -9  14   4       38.98       45.74     15.04 o 
  -8  14   4      176.40      205.87     18.19 o 
  -7  14   4       40.72       38.30     17.20 o 
  -6  14   4      485.19      517.95     48.07 o 
  -5  14   4      603.34      610.79     17.03 o 
  -4  14   4      117.49      108.60     21.69 o 
  -3  14   4       33.33       41.50     17.68 o 
  -2  14   4       52.23       89.98     17.23 o 
  -1  14   4       14.05       35.67     38.50 o 
   0  14   4      645.91      721.69     17.45 o 
   1  14   4       11.00       13.77     15.58 o 
   2  14   4      141.55      129.98     19.10 o 
   3  14   4      552.55      590.57     18.56 o 
   4  14   4       15.02       31.75     22.03 o 
   5  14   4      645.37      694.69     71.19 o 
   6  14   4       20.70        5.65     16.30 o 
   7  14   4      579.78      564.98     98.19 o 
   8  14   4       34.54       11.66     19.92 o 
   9  14   4       18.60        4.91     20.44 o 
 -13  15   4       73.13       58.39     20.87 o 
 -12  15   4       20.52       16.93     24.86 o 
 -11  15   4      105.40       92.04     17.68 o 
 -10  15   4      209.72      225.20     23.21 o 
  -9  15   4       31.13       38.46     21.92 o 
  -8  15   4        0.72       33.75     17.46 o 
  -7  15   4       77.71       80.28     26.89 o 
  -6  15   4       38.37       48.47     26.35 o 
  -5  15   4     2421.45     2499.37     72.60 o 
  -4  15   4        8.78       -4.61     17.98 o 
  -3  15   4       48.13       63.50     15.35 o 
  -2  15   4       17.21        1.23     20.80 o 
  -1  15   4       15.74       29.46     16.38 o 
   0  15   4       56.68       72.41     18.58 o 
   1  15   4       17.87       22.12     21.34 o 
   2  15   4      962.47      970.19     47.86 o 
   3  15   4      379.48      393.51     54.17 o 
   4  15   4      327.18      344.13     21.60 o 
   5  15   4      378.31      427.31     50.66 o 
   6  15   4        1.93       34.70     49.84 o 
   7  15   4       40.90       18.87     33.05 o 
   8  15   4      230.24      177.35     19.13 o 
   9  15   4        0.02        0.10     18.71 o 
 -13  16   4       13.96       27.32     25.81 o 
 -12  16   4        0.12       45.67     20.56 o 
 -11  16   4      115.18       70.90     69.61 o 
 -10  16   4       42.77       64.63     18.76 o 
  -9  16   4        4.15       39.15     17.76 o 
  -8  16   4      254.52      286.31     22.09 o 
  -7  16   4       36.75       44.87     44.60 o 
  -6  16   4      435.21      452.73     16.95 o 
  -5  16   4        5.28       31.01     15.96 o 
  -4  16   4       50.08       58.01     15.54 o 
  -3  16   4       17.10        6.42     17.52 o 
  -2  16   4       63.37       79.71     17.96 o 
  -1  16   4      245.22      257.26     17.88 o 
   0  16   4       61.78       77.80     14.97 o 
   1  16   4        0.56       12.42     15.96 o 
   2  16   4       96.57      128.15     16.15 o 
   3  16   4      242.39      253.17     29.22 o 
   4  16   4        2.96       12.88     15.84 o 
   5  16   4       72.63       96.98     27.97 o 
   6  16   4       28.11       20.83     19.60 o 
   7  16   4      556.36      434.53     64.81 o 
   8  16   4        0.07       -6.84     20.85 o 
 -12  17   4        4.25       -3.08     25.81 o 
 -11  17   4      101.91       74.82     32.89 o 
 -10  17   4        0.44       -7.20     18.60 o 
  -9  17   4       45.24       84.39     25.43 o 
  -8  17   4       17.09       35.11     17.78 o 
  -7  17   4        4.66       -4.70     20.95 o 
  -6  17   4       78.47       54.12     17.77 o 
  -5  17   4      308.97      355.80     22.57 o 
  -4  17   4       43.34       49.07     21.46 o 
  -3  17   4      298.20      335.99     18.74 o 
  -2  17   4        0.34       59.42     21.82 o 
  -1  17   4      318.41      352.45     18.49 o 
   0  17   4      493.09      535.18     70.48 o 
   1  17   4       32.84       48.60     15.96 o 
   2  17   4     1092.97     1070.68    100.75 o 
   3  17   4        0.63      -14.97     19.68 o 
   4  17   4      183.94      178.28     19.95 o 
   5  17   4       19.07       15.80     16.68 o 
   6  17   4        1.14       -3.74     18.40 o 
   7  17   4       16.31       25.24     32.08 o 
 -11  18   4        4.05       24.70     20.72 o 
 -10  18   4       64.54       56.13     32.35 o 
  -9  18   4        0.74       27.20     18.82 o 
  -8  18   4       35.84       56.75     18.74 o 
  -7  18   4        2.88       17.68     17.64 o 
  -6  18   4        7.19       -1.70     20.84 o 
  -5  18   4      409.37      461.26     32.35 o 
  -4  18   4        0.13        3.21     18.74 o 
  -3  18   4       35.61       57.45     15.62 o 
  -2  18   4       12.66       16.28     18.06 o 
  -1  18   4      107.02      100.05     15.81 o 
   0  18   4        3.80       28.59     15.50 o 
   1  18   4       14.69       23.83     46.66 o 
   2  18   4      130.66      135.23     20.00 o 
   3  18   4       54.04       66.58     24.95 o 
   4  18   4       15.55       13.97     16.99 o 
   5  18   4       80.54       81.82     25.27 o 
   6  18   4        0.15        3.03     18.48 o 
 -11  19   4       52.22       54.62     32.24 o 
 -10  19   4        3.11        1.58     20.90 o 
  -9  19   4       35.99       15.58     16.49 o 
  -8  19   4      139.99      183.32     18.74 o 
  -7  19   4        5.67       -2.59     16.23 o 
  -6  19   4      131.67      145.14     19.17 o 
  -5  19   4      136.66      141.62     18.83 o 
  -4  19   4        1.84      -15.24     17.33 o 
  -3  19   4      664.09      674.95     76.38 o 
  -2  19   4      149.78      211.45     27.81 o 
  -1  19   4       10.67       21.38     15.50 o 
   0  19   4      563.05      563.45     52.07 o 
   1  19   4       44.33       23.88     19.12 o 
   2  19   4      107.12       89.17     30.19 o 
   3  19   4        1.24        7.83     16.80 o 
   4  19   4        4.23        2.52     16.99 o 
   5  19   4        2.34       12.64     20.96 o 
 -10  20   4      159.40       67.81     50.06 o 
  -9  20   4       16.21       12.20     16.72 o 
  -8  20   4       26.36       45.07     16.95 o 
  -7  20   4       15.44      -12.94     22.57 o 
  -6  20   4       84.68       91.89     23.21 o 
  -5  20   4       47.60       46.04     26.24 o 
  -4  20   4        0.72      -11.80     18.84 o 
  -3  20   4      276.23      307.75     43.91 o 
  -2  20   4       12.71       36.99     24.89 o 
  -1  20   4      200.96      162.42     16.76 o 
   0  20   4       19.16       35.73     19.85 o 
   1  20   4        9.52       -8.32     24.17 o 
   2  20   4       20.44       20.93     20.27 o 
   3  20   4       82.64       60.51     17.87 o 
   4  20   4        1.65       19.72     22.30 o 
  -9  21   4       13.80       -3.66     17.45 o 
  -8  21   4      138.11       91.24     20.91 o 
  -7  21   4       16.68       12.78     19.95 o 
  -6  21   4      111.24      111.64     19.81 o 
  -5  21   4       36.45       37.90     19.69 o 
  -4  21   4        4.41       12.89     20.63 o 
  -3  21   4       44.08       46.30     19.11 o 
  -2  21   4       29.34       61.68     23.44 o 
  -1  21   4        6.21      -12.03     18.82 o 
   0  21   4       77.50       50.27     20.45 o 
   1  21   4        4.26      -25.37     27.16 o 
   2  21   4      109.19       72.53     31.32 o 
   3  21   4        0.15       13.79     20.69 o 
  -7  22   4       13.77       42.51     26.24 o 
  -6  22   4       45.88       36.94     20.55 o 
  -5  22   4       48.17       37.39     20.32 o 
  -4  22   4        0.01       18.06     16.84 o 
  -3  22   4      212.99      180.59    105.20 o 
  -2  22   4        0.82        6.26     16.61 o 
  -1  22   4       23.72       14.73     17.53 o 
   0  22   4        3.83        1.58     17.91 o 
   1  22   4       11.01       10.43     18.44 o 
  -5  23   4       38.47       75.71     25.06 o 
  -4  23   4       18.13       10.50     17.75 o 
  -3  23   4        6.91       13.66     24.67 o 
  -2  23   4       13.70        3.34     17.52 o 
   1 -23   5        7.08      -11.41     17.22 o 
   2 -23   5       20.93       34.10     21.82 o 
   3 -23   5        1.31       17.81     21.43 o 
   4 -23   5      100.93       66.93     49.68 o 
  -2 -22   5       27.22      -17.83     17.83 o 
  -1 -22   5       99.39       91.14     20.78 o 
   0 -22   5       10.57       27.46     24.28 o 
   1 -22   5       78.52       33.20     26.46 o 
   2 -22   5      160.13      144.74     20.73 o 
   3 -22   5       15.53       -1.20     17.83 o 
   4 -22   5       90.71       49.16     21.28 o 
   5 -22   5       38.86       39.13     20.54 o 
   6 -22   5        0.01       -5.78     33.80 o 
   7 -22   5       29.16       15.27     19.51 o 
  -3 -21   5       20.78       11.24     20.26 o 
  -2 -21   5       15.85       40.87     16.80 o 
  -1 -21   5        5.62        6.64     16.65 o 
   0 -21   5        5.72       25.06     16.57 o 
   1 -21   5        1.49        2.19     22.72 o 
   2 -21   5        1.73        6.79     17.60 o 
   3 -21   5        2.77       15.20     17.14 o 
   4 -21   5      157.53      140.44     22.95 o 
   5 -21   5        0.89        9.29     19.56 o 
   6 -21   5        6.04       -0.46     19.79 o 
   7 -21   5        9.53       -3.51     17.75 o 
   8 -21   5        0.86       19.90     33.80 o 
  -5 -20   5        0.06      -24.87     33.10 o 
  -4 -20   5       70.51       66.22     27.86 o 
  -3 -20   5      114.64      122.09     19.81 o 
  -2 -20   5       21.61       13.05     16.68 o 
  -1 -20   5      350.16      365.33     73.50 o 
   0 -20   5       15.89       18.88     18.33 o 
   1 -20   5      132.55      135.55     16.23 o 
   2 -20   5       16.52       -2.46     16.84 o 
   3 -20   5       18.44       29.72     19.93 o 
   4 -20   5       24.70        1.88     17.29 o 
   5 -20   5       42.83       48.16     28.57 o 
   6 -20   5        0.29       16.71     19.85 o 
   7 -20   5       52.16       17.19     20.02 o 
   8 -20   5        0.50       -2.19     18.52 o 
   9 -20   5      118.56       61.87     23.98 o 
  -6 -19   5       41.60       51.69     17.95 o 
  -5 -19   5        1.05        0.05     17.11 o 
  -4 -19   5       74.00       27.06     16.84 o 
  -3 -19   5        9.10      -12.52     19.00 o 
  -2 -19   5        0.16       20.64     18.95 o 
  -1 -19   5      182.28      223.50     56.27 o 
   0 -19   5       61.86       69.73     27.16 o 
   1 -19   5       12.97      -13.07     15.58 o 
   2 -19   5      142.26      156.69     19.93 o 
   3 -19   5       11.29       12.39     18.52 o 
   4 -19   5      351.89      338.52     25.98 o 
   5 -19   5       75.38       67.63     19.84 o 
   6 -19   5       14.32       17.30     16.34 o 
   7 -19   5       67.22       85.56     19.33 o 
   8 -19   5       11.64       -0.06     20.44 o 
   9 -19   5      118.47      102.89     18.02 o 
  10 -19   5        0.16        2.92     17.64 o 
  -7 -18   5        3.09        9.74     20.84 o 
  -6 -18   5       36.99       18.52     17.11 o 
  -5 -18   5       14.52        2.73     33.10 o 
  -4 -18   5       10.72      -10.86     18.97 o 
  -3 -18   5      279.30      251.51     17.26 o 
  -2 -18   5       33.26        1.73     15.50 o 
  -1 -18   5      231.64      224.80     22.26 o 
   0 -18   5       60.51       31.49     18.18 o 
   1 -18   5       86.24       91.82     22.90 o 
   2 -18   5       19.01       39.08     15.65 o 
   3 -18   5       74.40       57.48     32.35 o 
   4 -18   5       46.60       88.82     31.75 o 
   5 -18   5       17.03       26.51     19.03 o 
   6 -18   5        5.64       44.70     27.22 o 
   7 -18   5      242.94      260.83     53.14 o 
   8 -18   5       58.87       46.60     32.13 o 
   9 -18   5       49.95       60.35     18.02 o 
  10 -18   5      131.46      106.03     24.68 o 
  11 -18   5        3.19       23.11     21.61 o 
  -8 -17   5       12.11      -12.33     21.13 o 
  -7 -17   5       19.25       20.50     16.95 o 
  -6 -17   5       94.92      108.52     16.80 o 
  -5 -17   5       28.44       53.89     19.04 o 
  -4 -17   5       35.74       22.91     18.28 o 
  -3 -17   5       10.50       13.73     15.62 o 
  -2 -17   5      160.52      138.16     16.15 o 
  -1 -17   5       67.41       47.84     22.14 o 
   0 -17   5      170.07      194.97     15.58 o 
   1 -17   5       15.65       37.74     14.89 o 
   2 -17   5        5.91        4.90     15.57 o 
   3 -17   5        7.94      -15.32     37.31 o 
   4 -17   5       49.14       41.16     18.80 o 
   5 -17   5       90.23      106.58     19.28 o 
   6 -17   5        4.42        1.68     18.30 o 
   7 -17   5      158.47      207.84     19.40 o 
   8 -17   5        2.09        0.74     23.48 o 
   9 -17   5      152.30      143.32     33.10 o 
  10 -17   5        0.06      -19.54     19.54 o 
  11 -17   5       57.34       45.46     21.47 o 
  -9 -16   5       24.30      -26.68     26.68 o 
  -8 -16   5        9.63       19.86     20.21 o 
  -7 -16   5       27.72       41.21     19.32 o 
  -6 -16   5       12.46       22.10     16.15 o 
  -5 -16   5        3.68        2.69     23.54 o 
  -4 -16   5       23.08       33.09     15.50 o 
  -3 -16   5       10.33       39.47     17.80 o 
  -2 -16   5       55.97       56.03     17.58 o 
  -1 -16   5      273.78      287.67     16.38 o 
   0 -16   5       53.45       35.14     15.54 o 
   1 -16   5        9.80       14.26     22.03 o 
   2 -16   5      180.56      204.89     15.96 o 
   3 -16   5       26.53       41.58     21.84 o 
   4 -16   5      874.18      903.52     24.47 o 
   5 -16   5        7.03        5.25     16.76 o 
   6 -16   5     1054.02     1158.05     69.69 o 
   7 -16   5       27.60       15.04     18.16 o 
   8 -16   5        4.61       18.60     18.22 o 
   9 -16   5       15.95       11.87     19.22 o 
  10 -16   5       51.78       56.01     24.21 o 
  11 -16   5        3.42        9.93     20.34 o 
  12 -16   5       23.60       -2.47     18.55 o 
  -9 -15   5        7.12       21.00     20.50 o 
  -8 -15   5       18.97       30.74     19.12 o 
  -7 -15   5       18.31       34.01     22.30 o 
  -6 -15   5      429.31      452.63     25.11 o 
  -5 -15   5        0.35       -2.29     17.96 o 
  -4 -15   5      208.66      210.37     16.42 o 
  -3 -15   5        8.65        8.42     19.22 o 
  -2 -15   5      315.59      326.05     16.15 o 
  -1 -15   5      205.76      221.52     16.11 o 
   0 -15   5       78.13       82.47     15.31 o 
   1 -15   5      178.83      201.59     15.24 o 
   2 -15   5       49.94       59.99     17.93 o 
   3 -15   5      135.31      126.40     16.61 o 
   4 -15   5      200.53      213.21     16.73 o 
   5 -15   5       99.01       76.75     19.17 o 
   6 -15   5      198.45      213.63     19.34 o 
   7 -15   5       91.18      114.18     18.69 o 
   8 -15   5        0.08       -2.68     15.42 o 
   9 -15   5      172.34      205.65     32.24 o 
  10 -15   5        0.71       16.02     19.32 o 
  11 -15   5       33.97       22.87     19.82 o 
  12 -15   5       12.70       -4.37     20.56 o 
 -10 -14   5        0.61       -2.45     18.44 o 
  -9 -14   5       33.94       31.00     20.65 o 
  -8 -14   5       10.44       18.44     22.49 o 
  -7 -14   5      132.56      128.13     15.96 o 
  -6 -14   5       57.81       61.47     22.45 o 
  -5 -14   5        5.29       -5.81     17.16 o 
  -4 -14   5       62.57       61.35     28.30 o 
  -3 -14   5      118.69      141.28     15.77 o 
  -2 -14   5       14.27      -12.37     15.69 o 
  -1 -14   5      745.73      831.32     39.43 o 
   0 -14   5        9.66       16.27     17.23 o 
   1 -14   5       59.02       49.83     24.08 o 
   2 -14   5     2620.47     2700.82    107.28 o 
   3 -14   5      144.00      142.29     16.42 o 
   4 -14   5     2933.20     3023.76     27.99 o 
   5 -14   5        2.19       -1.38     18.50 o 
   6 -14   5      577.11      619.33     33.49 o 
   7 -14   5       12.35       27.96     17.42 o 
   8 -14   5        3.21       40.11     17.80 o 
   9 -14   5        6.30        4.80     30.51 o 
  10 -14   5       32.03       37.89     18.44 o 
  11 -14   5        2.46       10.12     19.19 o 
  12 -14   5       71.66       41.06     51.25 o 
  13 -14   5        0.83        8.79     17.41 o 
 -10 -13   5       15.15      -19.77     24.86 o 
  -9 -13   5        5.66        4.01     19.61 o 
  -8 -13   5       45.64       34.89     15.84 o 
  -7 -13   5      110.19      130.70     37.64 o 
  -6 -13   5       54.08       85.53     17.90 o 
  -5 -13   5        0.25        8.41     17.44 o 
  -4 -13   5      304.56      321.85     21.88 o 
  -3 -13   5       89.72      101.77     16.20 o 
  -2 -13   5       88.18      103.76     22.57 o 
  -1 -13   5     1510.76     1517.69     77.50 o 
   0 -13   5       55.19       94.25     17.81 o 
   1 -13   5     2075.33     2187.34     75.85 o 
   2 -13   5       23.56       52.97     18.42 o 
   3 -13   5     1110.45     1172.34     30.85 o 
   4 -13   5       18.47       28.35     23.06 o 
   5 -13   5      439.88      440.09     18.37 o 
   6 -13   5       12.51       -1.89     23.98 o 
   7 -13   5      560.37      553.71     23.26 o 
   8 -13   5       16.28       14.94     14.89 o 
   9 -13   5       55.63       94.81     18.26 o 
  10 -13   5       14.40       18.28     18.20 o 
  11 -13   5       46.48       24.67     18.79 o 
  12 -13   5       12.95       15.69     23.65 o 
  13 -13   5        0.73       10.03     19.87 o 
 -11 -12   5      108.55       54.43     36.83 o 
 -10 -12   5        7.93       12.50     19.85 o 
  -9 -12   5      191.39      182.55     17.45 o 
  -8 -12   5       29.87       44.05     15.96 o 
  -7 -12   5      374.10      357.72     18.99 o 
  -6 -12   5        3.58       -7.15     17.08 o 
  -5 -12   5       39.58       50.24     15.50 o 
  -4 -12   5       82.72       74.00     16.92 o 
  -3 -12   5      704.60      718.21     32.63 o 
  -2 -12   5      381.52      314.19     16.61 o 
  -1 -12   5     2620.99     2635.59    125.58 o 
   0 -12   5       44.76       26.65     18.08 o 
   1 -12   5      256.20      248.69     25.82 o 
   2 -12   5       99.77      102.45     19.05 o 
   3 -12   5        8.71        6.26     23.17 o 
   4 -12   5     2013.90     2059.60     45.90 o 
   5 -12   5        2.89       21.63     15.58 o 
   6 -12   5       14.88       26.89     17.70 o 
   7 -12   5       21.33        9.79     21.73 o 
   8 -12   5        1.58        3.05     14.69 o 
   9 -12   5        5.29       16.88     22.53 o 
  10 -12   5       15.52       22.66     18.67 o 
  11 -12   5      200.26      209.53     19.91 o 
  12 -12   5      158.03      169.12     34.62 o 
  13 -12   5        1.27       11.91     23.89 o 
  14 -12   5        6.13       17.39     26.14 o 
 -11 -11   5        1.11      -14.26     35.32 o 
 -10 -11   5        0.26       -4.36     24.17 o 
  -9 -11   5       18.98        6.39     18.04 o 
  -8 -11   5       16.16       21.36     33.70 o 
  -7 -11   5      226.47      238.30     18.54 o 
  -6 -11   5      234.31      290.12     26.41 o 
  -5 -11   5       39.62       53.30     15.39 o 
  -4 -11   5      634.74      702.93     23.64 o 
  -3 -11   5     1790.68     1687.70     60.05 o 
  -2 -11   5      111.03      103.49     19.82 o 
  -1 -11   5     4038.57     3861.22    132.74 o 
   0 -11   5       24.90       44.07     15.81 o 
   1 -11   5     2686.80     2631.57    110.94 o 
   2 -11   5      138.55      112.20     15.77 o 
   3 -11   5      870.54      885.36     45.28 o 
   4 -11   5      429.51      430.63     29.71 o 
   5 -11   5      280.09      311.26     20.02 o 
   6 -11   5      199.39      204.83     16.53 o 
   7 -11   5     1903.72     1935.57     68.97 o 
   8 -11   5       16.36       17.29     21.12 o 
   9 -11   5      647.75      667.47     18.79 o 
  10 -11   5      139.53      156.78     18.98 o 
  11 -11   5      479.96      493.77     20.96 o 
  12 -11   5      191.63      171.95     24.68 o 
  13 -11   5        2.87       14.08     19.78 o 
  14 -11   5       64.45       40.82     37.37 o 
 -12 -10   5        6.99        7.40     17.49 o 
 -11 -10   5      155.82       56.70     25.16 o 
 -10 -10   5        0.01       25.98     31.48 o 
  -9 -10   5      180.85      198.39     18.36 o 
  -8 -10   5      233.33      312.71     21.96 o 
  -7 -10   5      539.74      568.78     19.73 o 
  -6 -10   5      221.69      242.42     16.46 o 
  -5 -10   5       11.99       -8.53     17.70 o 
  -4 -10   5      995.74     1001.29     24.79 o 
  -3 -10   5      196.64      181.18     23.17 o 
  -2 -10   5     5031.71     5025.17    123.41 o 
  -1 -10   5      406.05      396.24     45.75 o 
   0 -10   5        0.18        2.04     22.91 o 
   1 -10   5     1371.16     1385.62     21.52 o 
   2 -10   5       73.14       82.31     22.84 o 
   3 -10   5      106.92      129.06     17.11 o 
   4 -10   5     2663.08     2688.77     56.36 o 
   5 -10   5      249.16      255.62     38.45 o 
   6 -10   5       91.83      111.97     21.22 o 
   7 -10   5        9.92        9.94     17.31 o 
   8 -10   5       23.37       -5.60     20.99 o 
   9 -10   5      361.86      387.18     37.54 o 
  10 -10   5       49.54       57.95     15.58 o 
  11 -10   5      167.03      174.43     23.10 o 
  12 -10   5       34.87       43.74     18.78 o 
  13 -10   5        0.60       16.20     24.06 o 
  14 -10   5        2.60      -12.45     20.74 o 
 -12  -9   5      152.27      102.26     20.90 o 
 -11  -9   5      204.03      203.38     42.93 o 
 -10  -9   5       26.30       31.13     18.45 o 
  -9  -9   5       48.88       84.84     17.26 o 
  -8  -9   5      381.87      408.57     17.15 o 
  -7  -9   5       28.97        8.55     23.81 o 
  -6  -9   5     1182.41     1140.12     23.50 o 
  -5  -9   5        9.65       11.48     17.76 o 
  -4  -9   5       85.13      105.65     16.53 o 
  -3  -9   5      155.40      126.15     16.08 o 
  -2  -9   5      819.59      836.63     19.02 o 
  -1  -9   5     1644.47     1489.25     21.87 o 
   0  -9   5        1.83       13.63     18.94 o 
   1  -9   5      174.11      161.32     17.11 o 
   2  -9   5     2500.68     2413.66     28.68 o 
   3  -9   5      414.00      393.27     39.70 o 
   4  -9   5      272.36      268.88     20.05 o 
   5  -9   5       41.49       13.61     16.99 o 
   6  -9   5      298.35      329.73     19.33 o 
   7  -9   5      402.68      366.88     16.57 o 
   8  -9   5       14.01        8.38     17.26 o 
   9  -9   5      979.62      998.74     27.77 o 
  10  -9   5      252.07      242.91     23.18 o 
  11  -9   5       52.90       55.53     26.08 o 
  12  -9   5      612.84      654.12     33.49 o 
  13  -9   5        3.05       37.37     24.08 o 
  14  -9   5       95.41       86.53     20.88 o 
 -13  -8   5       10.96      -17.83     17.83 o 
 -12  -8   5       11.28        3.38     16.95 o 
 -11  -8   5      187.33      188.69     23.83 o 
 -10  -8   5       27.76       31.86     22.68 o 
  -9  -8   5      420.00      424.03     16.50 o 
  -8  -8   5      670.38      693.73     19.67 o 
  -7  -8   5      203.70      206.50     21.61 o 
  -6  -8   5     1583.86     1638.24     49.67 o 
  -5  -8   5        4.38       12.87     17.50 o 
  -4  -8   5     1489.18     1452.09     20.45 o 
  -3  -8   5     1903.37     2108.21     83.92 o 
  -2  -8   5      526.02      447.80     27.60 o 
  -1  -8   5     1670.01     1712.70     26.05 o 
   0  -8   5      397.09      381.30     21.75 o 
   1  -8   5        6.63        2.07     20.20 o 
   2  -8   5     3513.39     3167.02    132.08 o 
   3  -8   5       84.89       74.83     25.87 o 
   4  -8   5      731.21      658.10     26.97 o 
   5  -8   5      490.38      473.38     31.98 o 
   6  -8   5     2398.57     2518.82    111.84 o 
   7  -8   5      165.88      206.79     35.05 o 
   8  -8   5       26.26       33.31     17.16 o 
   9  -8   5     1374.75     1334.85     21.54 o 
  10  -8   5        0.16        0.51     18.08 o 
  11  -8   5      583.54      594.59     22.74 o 
  12  -8   5       17.88       -3.02     23.33 o 
  13  -8   5        4.68      -15.64     19.36 o 
  14  -8   5       22.95       19.82     17.64 o 
 -13  -7   5       19.72       24.36     24.08 o 
 -12  -7   5      211.09      222.24     19.60 o 
 -11  -7   5      369.17      396.45     20.11 o 
 -10  -7   5       43.81       25.95     27.00 o 
  -9  -7   5      577.71      601.42     19.33 o 
  -8  -7   5      376.04      385.86     16.50 o 
  -7  -7   5      595.41      628.04     22.15 o 
  -6  -7   5       41.21       34.40     14.85 o 
  -5  -7   5      213.75      228.93     16.54 o 
  -4  -7   5        7.10       -1.38     15.73 o 
  -3  -7   5     2730.79     2762.90    106.17 o 
  -2  -7   5      378.21      327.16     21.59 o 
  -1  -7   5    13210.83    13769.57    107.95 o 
   0  -7   5      629.03      700.87     24.05 o 
   1  -7   5     4937.76     4668.11     78.44 o 
   2  -7   5     1104.64     1022.39     25.45 o 
   3  -7   5      629.23      585.52     21.43 o 
   4  -7   5     4300.26     4135.14    111.56 o 
   5  -7   5       85.26      102.29     19.57 o 
   6  -7   5       18.00        9.90     16.08 o 
   7  -7   5      579.26      571.61     18.07 o 
   8  -7   5      131.51      112.73     19.71 o 
   9  -7   5      394.54      410.46     22.79 o 
  10  -7   5      291.82      296.83     17.02 o 
  11  -7   5       90.64       99.06     18.37 o 
  12  -7   5      279.41      312.45     20.58 o 
  13  -7   5        2.97      -19.44     19.44 o 
  14  -7   5       40.37       23.70     17.45 o 
 -13  -6   5       48.02        6.90     17.68 o 
 -12  -6   5      310.33      236.89     35.27 o 
 -11  -6   5       42.83       62.36     18.70 o 
 -10  -6   5        0.09      -12.27     20.79 o 
  -9  -6   5      386.54      376.76     22.90 o 
  -8  -6   5      581.85      616.05     40.30 o 
  -7  -6   5       17.68       13.98     33.05 o 
  -6  -6   5     2180.33     2337.63     54.94 o 
  -5  -6   5        4.64        6.97     17.58 o 
  -4  -6   5      489.17      369.89     17.91 o 
  -3  -6   5      481.17      516.51     19.75 o 
  -2  -6   5      507.22      525.64     25.61 o 
  -1  -6   5       39.70       34.94     22.31 o 
   0  -6   5      141.77      143.12     20.20 o 
   1  -6   5     4275.64     3700.64     42.58 o 
   2  -6   5      534.59      459.38     28.76 o 
   3  -6   5      486.55      427.38     23.90 o 
   4  -6   5      793.68      636.96     21.17 o 
   5  -6   5      211.70      187.60     18.29 o 
   6  -6   5       75.67      116.90     22.72 o 
   7  -6   5     1438.09     1460.47     27.09 o 
   8  -6   5       27.38       32.29     16.86 o 
   9  -6   5      155.39      187.37     15.81 o 
  10  -6   5       78.19       66.22     15.69 o 
  11  -6   5      926.46      971.69     52.51 o 
  12  -6   5       71.62       64.52     18.84 o 
  13  -6   5        0.77        7.69     19.73 o 
  14  -6   5        8.80        0.62     17.64 o 
 -14  -5   5       57.05       36.77     18.32 o 
 -13  -5   5        2.39        2.61     16.76 o 
 -12  -5   5       21.81       -4.52     19.21 o 
 -11  -5   5      196.46      213.47     23.68 o 
 -10  -5   5       28.93       38.28     17.76 o 
  -9  -5   5      212.67      219.63     15.12 o 
  -8  -5   5      483.66      502.21     23.55 o 
  -7  -5   5     1081.09     1143.26     23.29 o 
  -6  -5   5      779.42      824.06     18.34 o 
  -5  -5   5        1.81      -14.60     15.69 o 
  -4  -5   5     6367.33     7099.15    130.97 o 
  -3  -5   5      565.83      507.70     20.47 o 
  -2  -5   5     2430.98     2482.53     92.73 o 
  -1  -5   5    37503.63    38714.87    656.77 o 
   0  -5   5     1371.74     1434.65     35.87 o 
   1  -5   5      438.94      467.00     33.54 o 
   2  -5   5      376.56      295.72     31.73 o 
   3  -5   5        1.15       -7.53     22.83 o 
   4  -5   5     6831.03     6655.42     54.81 o 
   5  -5   5       25.57       29.78     19.73 o 
   6  -5   5     2377.57     2402.95     28.41 o 
   7  -5   5      563.94      569.61     21.28 o 
   8  -5   5       21.67       33.44     21.04 o 
   9  -5   5     1614.29     1617.27     22.55 o 
  10  -5   5       54.16       71.68     21.80 o 
  11  -5   5        1.20       -6.64     17.86 o 
  12  -5   5      109.32      118.15     30.46 o 
  13  -5   5       27.84       26.70     19.74 o 
  14  -5   5       12.67       -4.04     24.66 o 
 -14  -4   5       23.53        8.07     17.33 o 
 -13  -4   5        0.99       -5.46     19.10 o 
 -12  -4   5      228.51      233.87     17.71 o 
 -11  -4   5        5.35       20.80     15.92 o 
 -10  -4   5       15.21       24.43     15.54 o 
  -9  -4   5       23.83       34.50     16.32 o 
  -8  -4   5        2.98        4.19     16.66 o 
  -7  -4   5      183.83      198.20     29.81 o 
  -6  -4   5     1885.98     1696.36    114.19 o 
  -5  -4   5        7.61        0.57     16.22 o 
  -4  -4   5     1355.27     1257.64     24.29 o 
  -3  -4   5     1658.32     1785.94     32.74 o 
  -2  -4   5     6086.24     5552.40    109.62 o 
  -1  -4   5     2847.45     3015.79     41.89 o 
   0  -4   5       84.22       68.37     24.17 o 
   1  -4   5     9465.50     8722.85    120.67 o 
   2  -4   5     1364.05     1336.51     34.31 o 
   3  -4   5     1510.71     1536.32     29.71 o 
   4  -4   5       32.21       16.57     21.11 o 
   5  -4   5      148.60      136.03     20.31 o 
   6  -4   5     1248.04     1398.53     50.91 o 
   7  -4   5     1681.55     1695.80     28.67 o 
   8  -4   5      390.89      390.85     21.82 o 
   9  -4   5      394.43      377.70     17.22 o 
  10  -4   5       13.12       15.39     15.34 o 
  11  -4   5      184.12      169.92     34.99 o 
  12  -4   5       82.23       82.51     16.00 o 
  13  -4   5       28.62       21.69     19.54 o 
  14  -4   5       24.08       -1.02     20.22 o 
 -14  -3   5      127.19       92.87     17.91 o 
 -13  -3   5        1.25       10.25     19.33 o 
 -12  -3   5        7.26        5.83     19.40 o 
 -11  -3   5       83.13       84.74     18.04 o 
 -10  -3   5       11.83       26.88     17.22 o 
  -9  -3   5     1060.19     1155.99     20.80 o 
  -8  -3   5       88.03       95.25     17.08 o 
  -7  -3   5      363.11      311.18     18.96 o 
  -6  -3   5       30.16       54.22     30.24 o 
  -5  -3   5        0.31        6.12     19.34 o 
  -4  -3   5       38.36       44.02     21.09 o 
  -3  -3   5      200.49      206.10     20.77 o 
  -2  -3   5     1030.87      848.08     29.30 o 
  -1  -3   5     1123.15      999.98     29.52 o 
   0  -3   5      117.86      108.74     30.66 o 
   1  -3   5    15973.72    16040.02     95.41 o 
   2  -3   5      631.17      588.22     36.99 o 
   3  -3   5       68.15       74.31     30.28 o 
   4  -3   5     3940.72     3970.77     42.73 o 
   5  -3   5        5.31       18.48     19.28 o 
   6  -3   5     2314.28     2352.27     28.78 o 
   7  -3   5      885.14      917.20     36.74 o 
   8  -3   5        4.79       10.36     14.74 o 
   9  -3   5        9.90        8.88     21.57 o 
  10  -3   5       28.80       43.86     15.61 o 
  11  -3   5       60.90       99.80     23.27 o 
  12  -3   5      129.12      130.45     16.30 o 
  13  -3   5        5.11       -5.59     19.20 o 
  14  -3   5       18.99       18.92     17.90 o 
 -14  -2   5        1.11       -4.13     19.12 o 
 -13  -2   5        0.49        8.73     19.20 o 
 -12  -2   5       56.87       71.41     33.10 o 
 -11  -2   5       18.38       32.91     21.57 o 
 -10  -2   5       72.28      107.33     25.06 o 
  -9  -2   5        6.08       25.54     16.69 o 
  -8  -2   5      209.82      215.72     41.21 o 
  -7  -2   5      148.65      148.09     15.46 o 
  -6  -2   5      840.32      681.94     18.37 o 
  -5  -2   5       69.60       96.77     33.59 o 
  -4  -2   5      628.91      524.48     21.23 o 
  -3  -2   5      678.80      637.22     25.73 o 
  -2  -2   5     1884.95     1879.34     35.59 o 
  -1  -2   5    31305.23    32548.03    253.99 o 
   0  -2   5      159.46      160.56     34.64 o 
   1  -2   5     1290.11     1216.60     50.85 o 
   2  -2   5     1640.80     1497.82     41.88 o 
   3  -2   5      427.15      437.77     28.44 o 
   4  -2   5     4527.71     4771.25     66.66 o 
   5  -2   5      202.89      202.78     25.22 o 
   6  -2   5       36.44        3.40     21.88 o 
   7  -2   5      990.40     1016.55     28.31 o 
   8  -2   5        2.57       14.78     16.90 o 
   9  -2   5      465.44      459.14     20.07 o 
  10  -2   5        4.91       13.71     17.80 o 
  11  -2   5       16.62       28.25     15.69 o 
  12  -2   5      274.11      273.96     31.21 o 
  13  -2   5        0.04       -4.43     19.20 o 
  14  -2   5       11.09       21.24     20.39 o 
 -14  -1   5       99.09       92.33     19.69 o 
 -13  -1   5       68.15      103.62     21.01 o 
 -12  -1   5       56.31       17.77     16.95 o 
 -11  -1   5      146.23      134.09     16.27 o 
 -10  -1   5        1.08       -3.36     13.86 o 
  -9  -1   5      371.45      360.75     32.62 o 
  -8  -1   5      118.44      103.96     17.47 o 
  -7  -1   5      104.87       78.88     15.27 o 
  -6  -1   5       13.31       28.82     18.38 o 
  -5  -1   5     3776.65     3827.00    140.32 o 
  -4  -1   5      143.64      216.49     20.28 o 
  -3  -1   5      417.52      359.93     44.09 o 
  -2  -1   5     8440.21     8307.13    235.19 o 
  -1  -1   5    17815.71    18398.01    205.59 o 
   0  -1   5        6.21       11.97     44.41 o 
   1  -1   5      639.49      624.69     57.41 o 
   2  -1   5       23.25       35.64     36.20 o 
   3  -1   5        2.54       -3.45     21.65 o 
   4  -1   5      135.50       63.58     27.11 o 
   5  -1   5      101.80       84.69     19.94 o 
   6  -1   5     2310.46     2207.14     63.45 o 
   7  -1   5     1337.48     1268.01     31.24 o 
   8  -1   5      301.64      297.89     18.71 o 
   9  -1   5     1200.45     1216.60     56.30 o 
  10  -1   5       17.68       19.89     15.35 o 
  11  -1   5      689.69      732.81     21.75 o 
  12  -1   5       71.59       88.77     16.91 o 
  13  -1   5       12.14        1.10     19.56 o 
  14  -1   5        0.14      -10.18     17.60 o 
 -15   0   5        1.44       -5.62     26.18 o 
 -14   0   5        9.64       25.79     16.57 o 
 -13   0   5        9.12      -14.26     18.72 o 
 -12   0   5      120.21      195.23     77.60 o 
 -11   0   5       45.10       65.49     18.13 o 
 -10   0   5       25.56       36.70     16.02 o 
  -9   0   5        2.05       34.48     33.59 o 
  -8   0   5       10.71        9.89     27.43 o 
  -7   0   5      657.08      666.90     30.90 o 
  -6   0   5     1527.89     1346.23     24.60 o 
  -5   0   5     1858.42     1692.36     27.99 o 
  -4   0   5     4678.69     5141.27     94.53 o 
  -3   0   5     3984.68     3876.08     67.31 o 
  -2   0   5    21897.56    20835.82    426.71 o 
  -1   0   5     1809.54     1584.92     68.71 o 
   0   0   5      342.90      290.68     46.42 o 
   2   0   5        0.52        2.62     35.36 o 
   3   0   5     2257.78     2196.37     44.10 o 
   4   0   5     2589.17     2702.60     59.82 o 
   5   0   5       37.48       40.33     24.02 o 
   6   0   5      491.68      442.95     20.55 o 
   7   0   5     1379.96     1418.80     59.99 o 
   8   0   5      768.05      760.43     23.95 o 
   9   0   5        1.51      -17.66     28.30 o 
  10   0   5      153.06      122.70     22.19 o 
  11   0   5        5.08        8.46     18.47 o 
  12   0   5      575.03      575.26     64.54 o 
  13   0   5        4.87        9.08     19.46 o 
  14   0   5       49.51       37.23     20.95 o 
 -15   1   5        6.16       14.45     21.05 o 
 -14   1   5        2.17        4.32     18.80 o 
 -13   1   5        3.82       34.24     23.25 o 
 -12   1   5       32.50        3.84     18.88 o 
 -11   1   5      318.12      363.93     41.64 o 
 -10   1   5        2.09       17.94     13.85 o 
  -9   1   5      826.35      816.91     68.93 o 
  -8   1   5      435.63      427.15     16.77 o 
  -7   1   5      751.42      771.79     28.20 o 
  -6   1   5     9359.73     9388.48    431.36 o 
  -5   1   5       87.53      135.12     28.62 o 
  -4   1   5    12682.20    11797.35     67.87 o 
  -3   1   5       42.25       33.14     21.61 o 
  -2   1   5     3622.58     3221.05     43.49 o 
  -1   1   5       23.39       20.46     32.30 o 
   0   1   5       95.19      117.67     44.33 o 
   1   1   5     4897.61     4725.19     85.87 o 
   2   1   5       12.66        4.27     34.25 o 
   3   1   5     7311.76     6766.83     56.86 o 
   4   1   5      340.08      485.20     23.98 o 
   5   1   5        8.78       12.38     19.68 o 
   6   1   5     3813.46     4160.01     36.52 o 
   7   1   5      127.73      126.35     22.57 o 
   8   1   5      423.90      408.00     22.61 o 
   9   1   5      625.22      649.64     33.22 o 
  10   1   5       10.04      -10.77     17.52 o 
  11   1   5      572.58      587.98     45.26 o 
  12   1   5       21.64       28.22     16.23 o 
  13   1   5       79.93       46.59     19.82 o 
  14   1   5       28.65       18.84     20.85 o 
 -15   2   5        0.63      -19.28     21.11 o 
 -14   2   5      136.43      147.78     17.17 o 
 -13   2   5        0.27       38.39     19.31 o 
 -12   2   5       33.35       41.07     19.09 o 
 -11   2   5      122.33      131.06     15.88 o 
 -10   2   5       68.49       73.76     24.52 o 
  -9   2   5      298.51      333.82     17.90 o 
  -8   2   5        0.30       16.58     14.93 o 
  -7   2   5     1947.46     1994.33     32.01 o 
  -6   2   5     1525.55     1627.62     35.63 o 
  -5   2   5     2317.70     2359.67     29.32 o 
  -4   2   5      142.03      187.84     22.95 o 
  -3   2   5     7004.29     6986.04     50.50 o 
  -2   2   5     1581.90     1287.77     44.22 o 
  -1   2   5    18548.60    18701.24    503.74 o 
   0   2   5     1209.05     1098.72     40.71 o 
   1   2   5    15640.09    15184.89    327.83 o 
   2   2   5     5257.84     5315.51     92.57 o 
   3   2   5      920.95      898.68     34.13 o 
   4   2   5     7303.60     7290.95    121.20 o 
   5   2   5        1.33       37.69     32.72 o 
   6   2   5     3052.62     3073.94     85.71 o 
   7   2   5     1490.70     1448.10     22.59 o 
   8   2   5      275.44      296.74     18.53 o 
   9   2   5      541.38      560.17     29.60 o 
  10   2   5       49.06       44.99     18.20 o 
  11   2   5        2.39       -1.13     18.39 o 
  12   2   5      429.82      481.84     25.78 o 
  13   2   5        3.68        3.92     23.56 o 
  14   2   5      243.87      173.62     43.47 o 
 -15   3   5        2.33      -15.89     18.13 o 
 -14   3   5       29.88       23.65     16.65 o 
 -13   3   5        0.41       12.14     19.46 o 
 -12   3   5       86.97      106.22     23.44 o 
 -11   3   5      526.10      541.12     17.72 o 
 -10   3   5      117.44      161.49     32.40 o 
  -9   3   5     1231.73     1274.62     61.38 o 
  -8   3   5      152.07      150.56     23.11 o 
  -7   3   5      379.92      422.92     22.80 o 
  -6   3   5     9617.01    10014.29    148.39 o 
  -5   3   5      603.12      541.36     22.10 o 
  -4   3   5     1690.90     1519.05     31.43 o 
  -3   3   5     2675.51     2506.46     31.33 o 
  -2   3   5        9.98       41.26     32.19 o 
  -1   3   5      915.92      737.56     32.39 o 
   0   3   5      170.01      143.96     30.53 o 
   1   3   5     2903.77     2565.58     68.96 o 
   2   3   5     3024.63     2864.21     45.21 o 
   3   3   5     2430.75     2095.66     37.13 o 
   4   3   5     5036.26     5348.32    100.27 o 
   5   3   5       81.24       93.62     19.01 o 
   6   3   5     5510.80     5684.95     80.75 o 
   7   3   5     1799.47     1721.76     96.71 o 
   8   3   5      155.47      144.89     18.47 o 
   9   3   5     1153.66     1186.45     23.13 o 
  10   3   5       49.27       49.95     18.11 o 
  11   3   5      114.37      124.16     23.76 o 
  12   3   5       61.87       48.90     23.29 o 
  13   3   5       12.28        4.45     17.11 o 
  14   3   5        7.13        6.39     21.00 o 
 -15   4   5        6.41        3.13     17.45 o 
 -14   4   5      117.86       82.43     17.03 o 
 -13   4   5        0.34      -11.47     19.42 o 
 -12   4   5      125.72      139.99     20.84 o 
 -11   4   5      172.27      167.90     18.67 o 
 -10   4   5       13.85       26.41     16.08 o 
  -9   4   5     1354.29     1463.91     21.80 o 
  -8   4   5      147.61      193.91     17.71 o 
  -7   4   5     2922.91     2735.16    144.19 o 
  -6   4   5     1097.53     1259.11     23.09 o 
  -5   4   5        1.77        5.90     16.49 o 
  -4   4   5      789.11      694.59     24.79 o 
  -3   4   5      177.17      212.85     20.12 o 
  -2   4   5     4656.14     4496.17     68.82 o 
  -1   4   5     2009.65     1698.63     33.95 o 
   0   4   5       28.53       21.03     23.85 o 
   1   4   5      121.37      124.08     24.36 o 
   2   4   5     6501.78     6494.84    130.75 o 
   3   4   5       16.15        4.12     19.32 o 
   4   4   5      100.73       43.37     20.02 o 
   5   4   5        0.33       -2.65     18.77 o 
   6   4   5     6457.04     6456.93     38.82 o 
   7   4   5       51.98       61.77     15.93 o 
   8   4   5     2093.88     2119.48     39.41 o 
   9   4   5      276.98      283.96     16.88 o 
  10   4   5       11.22       16.90     21.61 o 
  11   4   5       62.70       63.54     16.11 o 
  12   4   5       79.47       73.02     17.52 o 
  13   4   5        8.41       -9.74     24.78 o 
 -15   5   5       15.83       27.30     20.42 o 
 -14   5   5       24.83       28.27     18.96 o 
 -13   5   5       13.75       25.54     19.30 o 
 -12   5   5      934.83      988.76     62.23 o 
 -11   5   5        9.70        6.76     15.46 o 
 -10   5   5      253.76      278.75     29.00 o 
  -9   5   5      502.53      498.05     21.73 o 
  -8   5   5        8.01       11.34     14.59 o 
  -7   5   5      259.78      189.13     28.30 o 
  -6   5   5      580.42      481.88     43.38 o 
  -5   5   5       23.78       33.90     18.92 o 
  -4   5   5     3938.62     3877.69     31.69 o 
  -3   5   5        3.49       12.96     21.44 o 
  -2   5   5     4769.93     4058.60     37.63 o 
  -1   5   5     4047.11     3763.44     62.39 o 
   0   5   5       46.60       69.60     21.61 o 
   1   5   5    21106.21    20672.93    151.01 o 
   2   5   5     4392.84     4204.78     58.72 o 
   3   5   5     2006.87     1890.87     48.36 o 
   4   5   5      655.21      626.66     20.63 o 
   5   5   5       82.68       85.59     19.59 o 
   6   5   5      220.84      257.35     17.11 o 
   7   5   5      377.73      361.04     18.42 o 
   8   5   5       11.53        6.91     21.49 o 
   9   5   5        2.56       16.65     15.23 o 
  10   5   5        8.42       -2.48     17.86 o 
  11   5   5        6.70        3.38     16.03 o 
  12   5   5        0.63      -16.61     19.04 o 
  13   5   5       31.20       28.86     20.51 o 
 -15   6   5        7.08        5.46     18.52 o 
 -14   6   5       48.87       46.81     23.40 o 
 -13   6   5        3.66       -1.20     19.63 o 
 -12   6   5      171.67      165.13     19.57 o 
 -11   6   5      703.01      683.02     66.82 o 
 -10   6   5        9.90        7.99     16.00 o 
  -9   6   5      457.61      514.81     18.81 o 
  -8   6   5       15.34        3.75     14.70 o 
  -7   6   5     1421.75     1442.86     40.05 o 
  -6   6   5       59.49       67.30     17.69 o 
  -5   6   5      383.31      351.47     40.08 o 
  -4   6   5     1035.16     1018.92     21.82 o 
  -3   6   5      302.96      366.80     22.11 o 
  -2   6   5     6207.18     5557.75     39.93 o 
  -1   6   5     3403.55     3225.05    108.86 o 
   0   6   5      915.83      845.96     26.08 o 
   1   6   5     4747.06     4584.23     36.97 o 
   2   6   5     1111.63     1064.86     24.19 o 
   3   6   5      720.55      655.35     24.22 o 
   4   6   5     5718.15     5893.49     41.13 o 
   5   6   5       15.10        8.50     25.22 o 
   6   6   5     2028.87     2071.02     25.93 o 
   7   6   5      420.06      400.35     21.87 o 
   8   6   5      245.85      247.76     17.34 o 
   9   6   5      357.53      383.52     49.85 o 
  10   6   5        3.04        6.54     22.90 o 
  11   6   5       67.62       48.98     31.10 o 
  12   6   5        2.46       18.27     19.86 o 
  13   6   5        5.80       -3.21     21.09 o 
 -15   7   5        0.36        5.85     20.26 o 
 -14   7   5        3.95       -8.08     18.96 o 
 -13   7   5        0.06       16.87     16.38 o 
 -12   7   5      555.06      564.64     26.03 o 
 -11   7   5       19.66        9.10     17.71 o 
 -10   7   5       20.04       16.61     20.46 o 
  -9   7   5      110.50      100.30     14.59 o 
  -8   7   5       65.62       48.14     20.54 o 
  -7   7   5     1180.81     1245.66     50.31 o 
  -6   7   5      299.05      255.98     21.06 o 
  -5   7   5      719.25      733.19     21.43 o 
  -4   7   5       91.28       80.24     19.25 o 
  -3   7   5     3963.57     3857.63     31.03 o 
  -2   7   5        2.70       19.97     19.64 o 
  -1   7   5     4508.02     4458.30     33.77 o 
   0   7   5        2.26       12.51     20.30 o 
   1   7   5    14781.20    14443.75    272.99 o 
   2   7   5        1.84       -1.93     21.49 o 
   3   7   5     1013.65      949.36     24.50 o 
   4   7   5        1.91        9.25     16.41 o 
   5   7   5       14.49       25.61     16.07 o 
   6   7   5      549.92      569.26     19.80 o 
   7   7   5       87.95       94.78     18.20 o 
   8   7   5      108.67       96.16     16.53 o 
   9   7   5       13.33       23.63     15.16 o 
  10   7   5        0.85       18.42     17.72 o 
  11   7   5       93.16       79.44     33.75 o 
  12   7   5       57.20       36.39     20.47 o 
  13   7   5        0.79       -0.54     26.14 o 
 -15   8   5       66.05       25.63     17.95 o 
 -14   8   5       38.27       35.41     19.38 o 
 -13   8   5        2.55       32.18     23.87 o 
 -12   8   5      150.57      130.35     27.38 o 
 -11   8   5      616.70      692.14     34.35 o 
 -10   8   5       18.42       25.85     14.59 o 
  -9   8   5        4.24       20.85     16.04 o 
  -8   8   5        1.61        7.19     14.20 o 
  -7   8   5     1715.58     1607.75     22.44 o 
  -6   8   5       29.65       11.71     21.03 o 
  -5   8   5      572.69      575.23     20.52 o 
  -4   8   5       18.43       11.08     15.92 o 
  -3   8   5     2115.65     2106.96     24.36 o 
  -2   8   5      577.29      596.62     21.99 o 
  -1   8   5     7216.21     7436.86     85.01 o 
   0   8   5      959.19      960.61     24.31 o 
   1   8   5       29.52       31.01     20.58 o 
   2   8   5      728.06      788.10     27.20 o 
   3   8   5      182.40      215.56     18.02 o 
   4   8   5      360.66      404.79     20.32 o 
   5   8   5       23.17        4.96     22.11 o 
   6   8   5       52.29       54.89     17.66 o 
   7   8   5      176.34      198.88     16.30 o 
   8   8   5        0.80       17.85     22.14 o 
   9   8   5      140.82      146.29     19.18 o 
  10   8   5        0.29        7.67     22.68 o 
  11   8   5       15.94        3.97     17.18 o 
  12   8   5        5.33       11.47     24.55 o 
 -15   9   5        0.03       -0.55     20.19 o 
 -14   9   5       16.50       28.71     19.93 o 
 -13   9   5        4.47       -3.43     16.72 o 
 -12   9   5      196.26      194.56     20.09 o 
 -11   9   5       36.37       17.00     17.60 o 
 -10   9   5       49.25       46.20     16.81 o 
  -9   9   5      211.25      220.14     17.14 o 
  -8   9   5        1.78       -2.20     14.17 o 
  -7   9   5       22.97       47.91     14.97 o 
  -6   9   5        3.72       -5.02     17.80 o 
  -5   9   5      781.73      741.77     20.10 o 
  -4   9   5      164.71      221.20     16.19 o 
  -3   9   5        0.75        9.43     22.37 o 
  -2   9   5     1196.58     1209.64     29.89 o 
  -1   9   5     4438.56     4461.20     66.04 o 
   0   9   5       64.74       63.90     19.34 o 
   1   9   5     1159.02     1025.88     73.23 o 
   2   9   5        3.89       17.79     19.20 o 
   3   9   5      992.44      999.13     26.63 o 
   4   9   5      175.77      172.12     22.91 o 
   5   9   5       43.92       67.39     25.06 o 
   6   9   5     1008.39      997.15     24.98 o 
   7   9   5       77.61       88.28     18.17 o 
   8   9   5      162.89      185.17     21.66 o 
   9   9   5       58.57       39.41     16.30 o 
  10   9   5        4.04       10.80     22.03 o 
  11   9   5        0.75        7.60     19.86 o 
  12   9   5       81.18       56.82     26.16 o 
 -14  10   5       37.47       36.29     34.45 o 
 -13  10   5        1.65        8.38     19.05 o 
 -12  10   5      220.13      207.81     22.49 o 
 -11  10   5      496.37      494.74     17.64 o 
 -10  10   5       25.56       40.72     21.22 o 
  -9  10   5      979.32      965.97     44.03 o 
  -8  10   5        9.82       22.56     17.24 o 
  -7  10   5     1235.41     1304.33     21.60 o 
  -6  10   5     1735.11     1772.55     34.27 o 
  -5  10   5      154.97      178.32     18.55 o 
  -4  10   5     5015.88     4864.07     55.10 o 
  -3  10   5       82.58      100.10     22.07 o 
  -2  10   5     1457.35     1408.83     26.10 o 
  -1  10   5      510.24      631.59     34.25 o 
   0  10   5      123.58      132.62     18.25 o 
   1  10   5      269.24      270.86     30.57 o 
   2  10   5      619.41      568.68     18.49 o 
   3  10   5      203.77      178.91     16.91 o 
   4  10   5      248.31      244.41     51.58 o 
   5  10   5       15.70       18.11     21.76 o 
   6  10   5      442.24      409.84     31.65 o 
   7  10   5        5.06        3.74     25.60 o 
   8  10   5        1.43       25.07     15.92 o 
   9  10   5        2.83       -0.30     16.42 o 
  10  10   5        3.43       18.04     19.66 o 
  11  10   5      172.74      144.65     20.68 o 
 -14  11   5       44.48       46.07     24.25 o 
 -13  11   5        1.54       -4.04     19.77 o 
 -12  11   5       60.81       38.43     18.44 o 
 -11  11   5       15.47       31.45     17.98 o 
 -10  11   5      108.33      117.99     21.44 o 
  -9  11   5      129.06      153.05     18.04 o 
  -8  11   5       30.16       12.10     28.67 o 
  -7  11   5      184.45      168.01     15.35 o 
  -6  11   5      862.62      862.09     30.79 o 
  -5  11   5      443.59      452.92     17.15 o 
  -4  11   5      349.16      384.99     17.01 o 
  -3  11   5       17.78       11.38     15.42 o 
  -2  11   5      109.80      142.78     22.14 o 
  -1  11   5      136.84      118.98     16.69 o 
   0  11   5      137.90      163.01     18.18 o 
   1  11   5      204.41      168.53     19.02 o 
   2  11   5      172.12      166.05     17.22 o 
   3  11   5      155.11      151.61     24.79 o 
   4  11   5      345.11      358.31     26.57 o 
   5  11   5       86.68       87.20     22.34 o 
   6  11   5      135.72      147.54     18.22 o 
   7  11   5       16.21       18.17     18.44 o 
   8  11   5      256.36      288.01     26.35 o 
   9  11   5        4.94       10.68     18.44 o 
  10  11   5        0.14        0.57     23.83 o 
  11  11   5        0.37       19.22     25.16 o 
 -14  12   5       36.29       32.20     17.64 o 
 -13  12   5        1.02        3.75     20.20 o 
 -12  12   5       10.18        8.25     17.22 o 
 -11  12   5      180.30      163.42     63.67 o 
 -10  12   5      192.08      207.95     18.96 o 
  -9  12   5      797.82      792.31     32.14 o 
  -8  12   5        0.04        4.34     14.70 o 
  -7  12   5      402.28      429.31     16.35 o 
  -6  12   5      461.27      509.52     22.69 o 
  -5  12   5        0.65        4.07     21.42 o 
  -4  12   5     3670.21     3744.85     30.42 o 
  -3  12   5       29.10       37.30     15.27 o 
  -2  12   5       22.46      -12.50     17.60 o 
  -1  12   5        0.86      -10.19     15.19 o 
   0  12   5      173.91      165.14     16.72 o 
   1  12   5      749.68      849.88     25.54 o 
   2  12   5      558.50      555.06     21.02 o 
   3  12   5      168.66      169.06     16.83 o 
   4  12   5      792.40      845.97     25.17 o 
   5  12   5        8.25       10.48     15.08 o 
   6  12   5       88.46       82.39     36.88 o 
   7  12   5        8.25       28.95     19.34 o 
   8  12   5        2.83        3.56     16.07 o 
   9  12   5      120.59      109.28     38.23 o 
  10  12   5        0.97       -1.80     18.10 o 
 -14  13   5        0.76      -19.09     20.48 o 
 -13  13   5        0.95       -4.34     20.06 o 
 -12  13   5       89.07       84.92     17.07 o 
 -11  13   5       22.72      -16.97     18.09 o 
 -10  13   5      113.63      102.70     17.72 o 
  -9  13   5      287.24      326.91     38.02 o 
  -8  13   5       39.39       44.44     20.85 o 
  -7  13   5      434.25      496.12     19.08 o 
  -6  13   5      391.59      398.54     16.04 o 
  -5  13   5     1289.62     1257.12     45.23 o 
  -4  13   5      230.40      248.78     18.20 o 
  -3  13   5       37.81       54.48     19.76 o 
  -2  13   5       96.15       98.16     26.14 o 
  -1  13   5        3.94        8.49     17.06 o 
   0  13   5       39.59       49.65     18.15 o 
   1  13   5        5.14       16.96     22.30 o 
   2  13   5       60.45       55.02     35.59 o 
   3  13   5        0.80       -0.85     16.03 o 
   4  13   5      163.06      189.90     21.95 o 
   5  13   5       94.04       82.00     22.57 o 
   6  13   5       20.59       22.65     24.52 o 
   7  13   5        0.42        3.72     16.53 o 
   8  13   5      225.72      223.59     25.05 o 
   9  13   5       25.22       40.07     24.82 o 
  10  13   5        7.71       10.95     21.55 o 
 -13  14   5       10.16       -9.63     25.16 o 
 -12  14   5      120.95       94.55     17.52 o 
 -11  14   5        6.95       25.66     24.19 o 
 -10  14   5      174.01      230.30     68.80 o 
  -9  14   5        7.34       -9.49     21.57 o 
  -8  14   5       56.07       51.48     14.89 o 
  -7  14   5       51.67       33.37     18.58 o 
  -6  14   5      294.14      359.76     22.30 o 
  -5  14   5       34.38       44.09     20.79 o 
  -4  14   5     1322.77     1312.53     22.23 o 
  -3  14   5      110.30      117.67     15.08 o 
  -2  14   5      110.67      126.31     16.90 o 
  -1  14   5        3.82       -6.75     20.84 o 
   0  14   5       44.50       70.25     26.68 o 
   1  14   5     1157.77     1191.95     48.74 o 
   2  14   5       95.75      106.91     21.49 o 
   3  14   5      865.97      875.36     65.42 o 
   4  14   5      100.07      137.76     22.99 o 
   5  14   5       58.13       52.95     16.11 o 
   6  14   5       53.70       61.44     19.56 o 
   7  14   5      161.55      209.73     32.78 o 
   8  14   5       23.99       20.38     20.12 o 
   9  14   5      104.76       35.91     22.00 o 
 -13  15   5        3.24        6.49     17.98 o 
 -12  15   5       72.81       21.90     20.57 o 
 -11  15   5       83.74       93.53     16.60 o 
 -10  15   5        3.37       -1.38     15.39 o 
  -9  15   5      600.73      622.34     17.99 o 
  -8  15   5        0.07       -2.75     17.89 o 
  -7  15   5      145.00      166.71     17.79 o 
  -6  15   5      112.32       68.24     27.11 o 
  -5  15   5      615.96      632.34     20.02 o 
  -4  15   5      552.23      541.74     19.71 o 
  -3  15   5       11.46       30.10     17.36 o 
  -2  15   5       17.26       29.17     14.65 o 
  -1  15   5       90.61       87.31     14.39 o 
   0  15   5      114.00      111.25     18.20 o 
   1  15   5      806.51      913.29     39.11 o 
   2  15   5      274.13      305.41     19.87 o 
   3  15   5      123.52      133.70     23.06 o 
   4  15   5      538.32      613.23     60.98 o 
   5  15   5       16.94       24.41     16.49 o 
   6  15   5      738.14      717.34     22.09 o 
   7  15   5       14.85       12.62     17.18 o 
   8  15   5       88.40       53.79     21.32 o 
   9  15   5      125.00       74.23     22.74 o 
 -12  16   5       89.06       91.68     18.33 o 
 -11  16   5       17.66       18.24     16.30 o 
 -10  16   5       76.69       81.30     18.23 o 
  -9  16   5       35.02       30.92     15.27 o 
  -8  16   5        5.51       20.92     15.46 o 
  -7  16   5      104.51      113.14     18.05 o 
  -6  16   5      147.99      133.09     21.99 o 
  -5  16   5       33.02       23.33     15.35 o 
  -4  16   5      503.01      523.56     19.06 o 
  -3  16   5        2.21        9.93     15.12 o 
  -2  16   5      230.25      254.65     15.81 o 
  -1  16   5      546.13      585.66     19.10 o 
   0  16   5       10.53       31.53     18.17 o 
   1  16   5      828.82      791.56     46.29 o 
   2  16   5       19.30       22.35     19.20 o 
   3  16   5      878.50     1006.04    109.77 o 
   4  16   5      127.68      111.94     19.48 o 
   5  16   5       26.13       48.53     22.09 o 
   6  16   5       16.46       -3.61     20.20 o 
   7  16   5      100.66       70.00     37.48 o 
   8  16   5        7.41       -9.87     19.13 o 
 -12  17   5       34.31       27.68     18.60 o 
 -11  17   5       28.87        8.65     20.11 o 
 -10  17   5       22.23       34.07     16.34 o 
  -9  17   5      113.91      113.64     16.72 o 
  -8  17   5        0.00       -3.07     15.08 o 
  -7  17   5       35.19       24.65     17.97 o 
  -6  17   5      225.05      227.12     16.27 o 
  -5  17   5      105.46      120.26     15.87 o 
  -4  17   5      173.72      158.11     32.13 o 
  -3  17   5       71.79       38.30     17.66 o 
  -2  17   5      656.09      720.96     19.75 o 
  -1  17   5      187.09      242.44     17.84 o 
   0  17   5      210.95      246.31     18.94 o 
   1  17   5       37.79       40.10     27.11 o 
   2  17   5       37.62       36.24     16.72 o 
   3  17   5      106.33       95.72     16.57 o 
   4  17   5      418.87      462.89     55.25 o 
   5  17   5        5.88       10.41     17.29 o 
   6  17   5      344.80      331.07     57.89 o 
   7  17   5       43.17       14.61     20.75 o 
 -11  18   5        9.38       16.38     20.51 o 
 -10  18   5      102.50      112.19     22.19 o 
  -9  18   5        9.07      -15.85     15.85 o 
  -8  18   5        3.44      -16.47     18.64 o 
  -7  18   5      162.12      196.28     16.61 o 
  -6  18   5        1.44       -7.42     34.18 o 
  -5  18   5      100.04      121.37     18.67 o 
  -4  18   5       22.78       25.68     18.02 o 
  -3  18   5       14.47       31.38     22.30 o 
  -2  18   5       50.31       55.79     15.54 o 
  -1  18   5       58.07       58.52     15.73 o 
   0  18   5       55.43       62.73     18.98 o 
   1  18   5      363.93      330.36     18.02 o 
   2  18   5       20.17       20.59     19.29 o 
   3  18   5      435.74      350.86     31.86 o 
   4  18   5        1.48      -11.75     16.91 o 
   5  18   5        5.84        9.11     18.21 o 
   6  18   5      120.03       73.22     22.03 o 
 -11  19   5       10.99       -4.86     25.60 o 
 -10  19   5       13.47      -11.96     23.79 o 
  -9  19   5       37.17       57.95     37.64 o 
  -8  19   5        0.08      -16.22     16.22 o 
  -7  19   5        6.40        5.46     18.64 o 
  -6  19   5       43.19        2.30     18.94 o 
  -5  19   5       12.53        1.30     16.11 o 
  -4  19   5      805.52      832.91     70.82 o 
  -3  19   5       16.21        5.09     15.43 o 
  -2  19   5      740.92      683.64     37.92 o 
  -1  19   5        6.83        0.50     18.24 o 
   0  19   5       67.71       63.11     18.55 o 
   1  19   5        5.36      -14.40     16.65 o 
   2  19   5        6.80       14.85     16.80 o 
   3  19   5      112.32       99.01     23.92 o 
   4  19   5       54.58       22.72     20.10 o 
   5  19   5        0.63       -1.11     24.41 o 
 -10  20   5       54.34       22.52     24.41 o 
  -9  20   5      119.61       61.73     17.56 o 
  -8  20   5        1.63       32.35     24.17 o 
  -7  20   5      138.31      115.17     41.31 o 
  -6  20   5       23.78       36.13     16.49 o 
  -5  20   5       84.20       94.21     20.36 o 
  -4  20   5      116.69       95.03     16.88 o 
  -3  20   5        2.40      -14.69     15.77 o 
  -2  20   5        1.37        5.10     18.10 o 
  -1  20   5       30.80       51.56     17.30 o 
   0  20   5        2.02       27.27     19.14 o 
   1  20   5       74.75       91.54     32.24 o 
   2  20   5        0.34      -11.43     19.42 o 
   3  20   5      132.50       85.85     20.46 o 
   4  20   5       78.70       55.52     59.72 o 
  -8  21   5        7.93       -5.11     20.08 o 
  -7  21   5       35.62       14.36     40.72 o 
  -6  21   5      108.75      112.83     19.74 o 
  -5  21   5        2.26       15.96     19.38 o 
  -4  21   5      439.52      438.15     21.21 o 
  -3  21   5        5.60       18.05     16.38 o 
  -2  21   5      100.27      101.76     19.60 o 
  -1  21   5        7.26       13.34     17.26 o 
   0  21   5       11.35        6.22     20.10 o 
   1  21   5        7.06       -2.33     20.51 o 
   2  21   5        0.02       24.40     17.18 o 
   3  21   5        5.47        0.81     20.32 o 
  -7  22   5       11.87       13.99     17.64 o 
  -6  22   5       20.55       19.24     20.67 o 
  -5  22   5       56.04       27.97     32.94 o 
  -4  22   5        0.55        1.98     19.62 o 
  -3  22   5        0.72      -15.71     32.29 o 
  -2  22   5       15.35      -16.62     17.82 o 
  -1  22   5       21.23       47.06     17.91 o 
   0  22   5        0.10       -0.10     18.06 o 
   1  22   5       65.93       41.67     18.63 o 
  -3  23   5        1.96       29.81     24.41 o 
   2 -23   6        1.80        5.93     25.54 o 
   3 -23   6        0.67        9.83     26.35 o 
   4 -23   6       12.19        2.48     26.03 o 
  -2 -22   6       61.51       47.84     24.95 o 
  -1 -22   6        4.45        0.84     17.45 o 
   0 -22   6       41.24       40.11     19.84 o 
   1 -22   6       45.06       39.92     27.70 o 
   2 -22   6       40.67       31.97     18.06 o 
   3 -22   6      315.34      175.89     19.85 o 
   4 -22   6        0.30        3.68     20.24 o 
   5 -22   6       32.50      -10.92     20.72 o 
   6 -22   6        0.81       22.93     21.34 o 
  -3 -21   6        0.17        2.68     17.98 o 
  -2 -21   6      108.79       58.83     28.08 o 
  -1 -21   6        6.13        5.14     16.27 o 
   0 -21   6        3.33       -9.70     18.92 o 
   1 -21   6        0.18       -1.83     19.89 o 
   2 -21   6        0.36       17.54     16.91 o 
   3 -21   6        4.40       17.79     17.41 o 
   4 -21   6        3.20        9.78     16.61 o 
   5 -21   6        3.34       -8.57     19.46 o 
   6 -21   6       35.24       -0.57     17.60 o 
   7 -21   6        0.76        2.51     18.44 o 
   8 -21   6       33.66       26.24     26.61 o 
  -5 -20   6      116.26       81.15     21.25 o 
  -4 -20   6       32.98       31.71     20.06 o 
  -3 -20   6      135.09      103.25     21.82 o 
  -2 -20   6        0.77       20.70     26.08 o 
  -1 -20   6        1.06       38.95     18.48 o 
   0 -20   6      107.69       75.07     16.19 o 
   1 -20   6       22.15       36.65     24.25 o 
   2 -20   6       68.00       46.95     25.38 o 
   3 -20   6      422.46      354.72     29.87 o 
   4 -20   6        2.90        2.52     19.38 o 
   5 -20   6      109.21      112.26     18.02 o 
   6 -20   6       28.84       28.91     16.88 o 
   7 -20   6        6.53       -6.76     18.02 o 
   8 -20   6      223.62      155.37     19.24 o 
   9 -20   6        0.65       -1.21     18.13 o 
  -6 -19   6        0.12      -20.44     20.44 o 
  -5 -19   6       15.36       12.14     17.18 o 
  -4 -19   6        9.24        1.81     23.94 o 
  -3 -19   6       23.97       35.54     19.05 o 
  -2 -19   6      242.54      236.32     19.72 o 
  -1 -19   6      105.92      108.75     26.68 o 
   0 -19   6      172.72      202.39     18.56 o 
   1 -19   6        2.93       20.61     15.92 o 
   2 -19   6       54.69       57.78     18.46 o 
   3 -19   6       26.23       41.42     16.95 o 
   4 -19   6        8.92        3.40     16.95 o 
   5 -19   6       57.57       35.31     16.65 o 
   6 -19   6       54.61       36.91     19.03 o 
   7 -19   6        2.46       30.29     19.68 o 
   8 -19   6       16.86       -7.46     18.85 o 
   9 -19   6        2.82      -18.80     20.28 o 
  10 -19   6       17.30        8.16     26.45 o 
  -7 -18   6       96.70       38.51     20.62 o 
  -6 -18   6        0.02       -1.73     19.87 o 
  -5 -18   6      197.95      200.53     20.32 o 
  -4 -18   6       24.93       22.26     16.42 o 
  -3 -18   6      300.23      272.24     77.17 o 
  -2 -18   6       18.80        2.08     17.89 o 
  -1 -18   6        0.06       22.77     17.97 o 
   0 -18   6       13.45       15.10     15.39 o 
   1 -18   6       39.76      -14.53     18.14 o 
   2 -18   6       91.78       80.38     23.14 o 
   3 -18   6      359.55      462.06     29.00 o 
   4 -18   6       10.36       14.22     22.94 o 
   5 -18   6      366.86      418.95     33.27 o 
   6 -18   6      172.66      195.57     36.51 o 
   7 -18   6       12.80       -8.98     19.74 o 
   8 -18   6      415.25      410.07     71.83 o 
   9 -18   6        3.28       16.77     17.44 o 
  10 -18   6      390.56      337.53    103.31 o 
  11 -18   6       10.91        9.29     21.75 o 
  -8 -17   6       52.98       39.56     17.91 o 
  -7 -17   6       10.34       41.90     26.19 o 
  -6 -17   6        0.29       33.75     21.92 o 
  -5 -17   6       10.90       -7.61     22.99 o 
  -4 -17   6       75.78       57.31     15.92 o 
  -3 -17   6        2.30      -22.03     22.03 o 
  -2 -17   6      447.44      459.07     34.35 o 
  -1 -17   6       35.87       60.62     35.96 o 
   0 -17   6      760.30      805.76     24.20 o 
   1 -17   6       29.42       30.43     30.56 o 
   2 -17   6       44.70       58.89     18.44 o 
   3 -17   6      472.54      505.60     18.14 o 
   4 -17   6        3.34      -19.39     19.39 o 
   5 -17   6      318.62      346.20     20.28 o 
   6 -17   6        7.28       -1.54     15.96 o 
   7 -17   6        1.80       22.45     16.10 o 
   8 -17   6       71.88       67.76     19.93 o 
   9 -17   6        0.08       -3.46     19.52 o 
  10 -17   6       10.16       -6.44     24.25 o 
  11 -17   6       63.66       41.06     18.70 o 
  -8 -16   6       20.15       25.84     19.76 o 
  -7 -16   6      150.09      119.59     19.85 o 
  -6 -16   6       11.36       35.37     18.87 o 
  -5 -16   6        6.49       17.90     15.69 o 
  -4 -16   6        0.77        5.62     17.70 o 
  -3 -16   6       83.91      122.27     18.12 o 
  -2 -16   6       30.66       58.13     20.47 o 
  -1 -16   6       35.19       74.08     17.78 o 
   0 -16   6      350.39      330.27     16.34 o 
   1 -16   6        6.80       55.97     24.68 o 
   2 -16   6      130.66      137.19     18.55 o 
   3 -16   6       12.26       20.15     16.49 o 
   4 -16   6       22.04       10.67     19.55 o 
   5 -16   6        0.36      -11.29     18.68 o 
   6 -16   6      216.13      299.32     19.95 o 
   7 -16   6       89.12      120.30     33.91 o 
   8 -16   6       45.82       61.32     23.25 o 
   9 -16   6        0.06       -2.31     16.65 o 
  10 -16   6      202.05      167.03     23.06 o 
  11 -16   6        3.62       -6.76     20.23 o 
  12 -16   6        8.98       27.44     24.58 o 
  -9 -15   6        0.23       21.03     20.00 o 
  -8 -15   6       39.30       29.35     19.25 o 
  -7 -15   6       14.88        4.74     16.27 o 
  -6 -15   6        6.21       31.48     18.57 o 
  -5 -15   6       11.64        3.09     22.03 o 
  -4 -15   6        0.55       17.23     15.61 o 
  -3 -15   6      124.99      137.35     15.62 o 
  -2 -15   6       36.27       79.67     17.71 o 
  -1 -15   6       39.84       56.42     19.22 o 
   0 -15   6      255.81      272.68     15.58 o 
   1 -15   6      290.12      327.95     16.34 o 
   2 -15   6      143.22      165.58     16.57 o 
   3 -15   6      336.24      320.78     23.60 o 
   4 -15   6        6.01       13.65     16.63 o 
   5 -15   6      340.49      384.29     19.10 o 
   6 -15   6        0.06        8.84     22.03 o 
   7 -15   6      103.28      113.98     18.55 o 
   8 -15   6       49.72       60.66     17.21 o 
   9 -15   6        2.78       25.14     18.61 o 
  10 -15   6       24.63       16.86     18.69 o 
  11 -15   6       61.43       56.84     17.22 o 
  12 -15   6        0.09        2.51     20.31 o 
 -10 -14   6        2.02        3.16     22.30 o 
  -9 -14   6        1.74       11.66     16.65 o 
  -8 -14   6        0.10       19.06     15.65 o 
  -7 -14   6      174.98      187.25     16.31 o 
  -6 -14   6       27.59       36.39     24.62 o 
  -5 -14   6       18.13       32.83     15.58 o 
  -4 -14   6        0.86        5.84     17.74 o 
  -3 -14   6       50.95       53.16     15.43 o 
  -2 -14   6       88.89       97.77     18.58 o 
  -1 -14   6       96.05       98.23     14.89 o 
   0 -14   6       66.00       89.26     20.92 o 
   1 -14   6       47.37       58.82     15.69 o 
   2 -14   6      164.46      226.56     23.17 o 
   3 -14   6      368.23      428.90     32.95 o 
   4 -14   6       42.01       21.14     16.72 o 
   5 -14   6      171.66      209.49     18.51 o 
   6 -14   6      224.91      240.64     16.34 o 
   7 -14   6        6.12        0.73     14.77 o 
   8 -14   6      128.49      111.66     16.61 o 
   9 -14   6        0.15      -18.66     18.66 o 
  10 -14   6        3.48       -4.82     26.41 o 
  11 -14   6       31.48       40.59     21.44 o 
  12 -14   6       22.37       -0.58     26.19 o 
  13 -14   6       28.69       10.90     21.42 o 
 -10 -13   6        0.97      -17.68     17.68 o 
  -9 -13   6        1.48      -10.81     18.28 o 
  -8 -13   6      140.17      138.88     21.28 o 
  -7 -13   6      482.56      501.91     23.49 o 
  -6 -13   6        0.22       16.12     15.35 o 
  -5 -13   6      377.97      417.71     17.38 o 
  -4 -13   6       92.33      109.21     17.88 o 
  -3 -13   6      436.70      469.27     17.41 o 
  -2 -13   6      406.45      415.87     26.14 o 
  -1 -13   6       96.21       83.21     19.17 o 
   0 -13   6       10.51       30.55     15.12 o 
   1 -13   6     1336.08     1390.14     20.86 o 
   2 -13   6      546.42      563.37     58.66 o 
   3 -13   6     1380.32     1443.08     21.59 o 
   4 -13   6       12.29        5.40     22.60 o 
   5 -13   6     1635.81     1807.67     26.98 o 
   6 -13   6       58.00       58.56     17.93 o 
   7 -13   6       55.13       47.30     21.26 o 
   8 -13   6       37.92       31.68     16.30 o 
   9 -13   6        3.76       21.10     18.24 o 
  10 -13   6      197.22      222.98     29.11 o 
  11 -13   6       79.98       97.02     18.62 o 
  12 -13   6        5.67       10.47     19.69 o 
  13 -13   6        0.09      -14.08     28.57 o 
 -11 -12   6        6.75       14.90     25.81 o 
 -10 -12   6        0.71       -4.87     17.10 o 
  -9 -12   6        8.63       28.71     18.14 o 
  -8 -12   6       71.16       60.63     17.76 o 
  -7 -12   6      109.43       94.29     16.11 o 
  -6 -12   6        9.23        0.51     32.56 o 
  -5 -12   6      471.99      507.38     25.22 o 
  -4 -12   6        2.32       -4.81     19.49 o 
  -3 -12   6      711.70      732.53     23.91 o 
  -2 -12   6     2512.45     2586.47     46.83 o 
  -1 -12   6       38.46       40.29     17.60 o 
   0 -12   6     3519.91     3432.23    106.43 o 
   1 -12   6        5.37        9.15     18.31 o 
   2 -12   6      424.63      435.20     17.94 o 
   3 -12   6        0.43       11.10     15.77 o 
   4 -12   6      122.80      131.06     16.45 o 
   5 -12   6      121.64      118.50     19.04 o 
   6 -12   6      523.41      548.66     17.80 o 
   7 -12   6       26.63       60.03     17.53 o 
   8 -12   6      195.62      224.41     24.95 o 
   9 -12   6       20.64       31.82     15.54 o 
  10 -12   6        4.73        8.48     17.33 o 
  11 -12   6      175.60      182.54     29.43 o 
  12 -12   6        0.14        0.69     16.87 o 
  13 -12   6      173.74      105.34     18.97 o 
 -11 -11   6        0.14      -18.58     25.06 o 
 -10 -11   6       83.73       55.37     16.99 o 
  -9 -11   6        6.76       20.34     17.78 o 
  -8 -11   6       25.92       39.10     15.58 o 
  -7 -11   6      565.27      623.68     21.17 o 
  -6 -11   6       29.41       39.96     18.36 o 
  -5 -11   6      668.04      639.81     17.00 o 
  -4 -11   6      170.36      184.56     15.77 o 
  -3 -11   6     1540.06     1622.31     22.67 o 
  -2 -11   6       39.74       38.95     17.66 o 
  -1 -11   6        3.06      -15.33     16.00 o 
   0 -11   6      256.07      258.61     18.67 o 
   1 -11   6      135.82      135.45     18.04 o 
   2 -11   6      359.74      383.78     19.55 o 
   3 -11   6     1808.20     1931.94     26.25 o 
   4 -11   6      141.23      115.94     19.90 o 
   5 -11   6     6184.09     6463.37     34.98 o 
   6 -11   6      604.04      614.48     17.88 o 
   7 -11   6      272.93      293.04     16.88 o 
   8 -11   6      742.30      748.14     21.27 o 
   9 -11   6        0.01       17.12     22.26 o 
  10 -11   6      603.81      692.76     24.10 o 
  11 -11   6       57.57       61.59     16.46 o 
  12 -11   6      125.42      108.88     24.28 o 
  13 -11   6        1.24        3.37     19.68 o 
  14 -11   6        0.87       -1.19     26.14 o 
 -12 -10   6        8.39       27.05     25.66 o 
 -11 -10   6       40.40       10.66     17.60 o 
 -10 -10   6       24.89       23.05     26.46 o 
  -9 -10   6       21.06       16.27     27.49 o 
  -8 -10   6      653.21      681.03     64.71 o 
  -7 -10   6      715.44      747.36     61.26 o 
  -6 -10   6      236.68      262.42     18.23 o 
  -5 -10   6     1232.53     1188.02     59.92 o 
  -4 -10   6      403.67      397.27     19.68 o 
  -3 -10   6       50.08       60.12     19.39 o 
  -2 -10   6     5315.39     5373.39     54.67 o 
  -1 -10   6      138.78      139.45     20.14 o 
   0 -10   6     3074.60     2867.32     30.42 o 
   1 -10   6      406.78      438.09     20.74 o 
   2 -10   6      139.97      128.19     17.98 o 
   3 -10   6       74.60       92.62     19.02 o 
   4 -10   6        1.42      -14.41     18.87 o 
   5 -10   6      596.27      593.32     29.93 o 
   6 -10   6      224.97      234.78     18.34 o 
   7 -10   6       74.33       79.76     17.89 o 
   8 -10   6       86.85       84.36     18.54 o 
   9 -10   6        1.11       -0.61     21.76 o 
  10 -10   6       17.64        2.24     17.54 o 
  11 -10   6      226.36      259.13     23.83 o 
  12 -10   6        0.11       17.49     23.74 o 
  13 -10   6       83.83       54.22     24.95 o 
  14 -10   6        0.02       -1.02     17.56 o 
 -12  -9   6       84.90       71.91     22.19 o 
 -11  -9   6       99.69       80.76     17.45 o 
 -10  -9   6       87.72       80.79     22.57 o 
  -9  -9   6       84.93       93.72     31.05 o 
  -8  -9   6      453.62      510.78     22.68 o 
  -7  -9   6       13.15       10.74     17.28 o 
  -6  -9   6      182.85      159.30     15.65 o 
  -5  -9   6      649.88      733.41     55.64 o 
  -4  -9   6       64.29       63.70     15.54 o 
  -3  -9   6      770.82      746.25     24.26 o 
  -2  -9   6      912.87      824.02     39.12 o 
  -1  -9   6        0.59        4.93     15.88 o 
   0  -9   6      396.39      403.37     20.15 o 
   1  -9   6       32.24       53.27     24.63 o 
   2  -9   6      295.31      280.39     19.02 o 
   3  -9   6     1538.70     1543.68     48.27 o 
   4  -9   6       54.56       56.86     17.49 o 
   5  -9   6     2369.85     2323.98     27.47 o 
   6  -9   6      607.57      644.22     18.37 o 
   7  -9   6      274.66      246.54     16.00 o 
   8  -9   6     1144.81     1170.08     25.02 o 
   9  -9   6        3.76       16.70     15.65 o 
  10  -9   6     1426.27     1472.18     84.72 o 
  11  -9   6        1.82       22.15     20.25 o 
  12  -9   6      109.74       55.04     26.35 o 
  13  -9   6        4.73        3.61     26.62 o 
  14  -9   6        0.53      -13.04     17.79 o 
 -13  -8   6      116.00       91.87     54.11 o 
 -12  -8   6       85.48       57.93     24.97 o 
 -11  -8   6        8.08       -7.47     16.91 o 
 -10  -8   6        8.49        1.30     29.81 o 
  -9  -8   6      105.15       85.77     21.27 o 
  -8  -8   6      786.25      817.41     37.71 o 
  -7  -8   6      185.08      208.46     30.62 o 
  -6  -8   6      273.32      247.00     37.05 o 
  -5  -8   6       63.81       61.45     19.93 o 
  -4  -8   6       55.42       50.05     16.09 o 
  -3  -8   6     5734.80     5869.31     82.46 o 
  -2  -8   6       17.17       16.72     20.20 o 
  -1  -8   6      288.24      283.90     17.49 o 
   0  -8   6     7728.40     7812.68    134.86 o 
   1  -8   6        7.82       41.54     26.15 o 
   2  -8   6     6554.76     6278.38    276.12 o 
   3  -8   6      620.53      558.82     23.24 o 
   4  -8   6        3.39        1.67     19.76 o 
   5  -8   6     6940.24     6822.07     71.66 o 
   6  -8   6      163.30      186.86     19.00 o 
   7  -8   6      295.19      323.79     31.65 o 
   8  -8   6       50.62       56.85     21.31 o 
   9  -8   6        3.11       -7.03     18.68 o 
  10  -8   6        0.21        6.32     15.50 o 
  11  -8   6      302.38      328.55     27.38 o 
  12  -8   6       10.95       -0.65     33.70 o 
  13  -8   6       13.85      -10.20     23.17 o 
  14  -8   6        0.21        2.18     20.78 o 
 -13  -7   6      130.94      158.37     25.31 o 
 -12  -7   6       17.33       33.82     20.31 o 
 -11  -7   6      213.08      212.12     23.25 o 
 -10  -7   6        1.11        0.74     14.73 o 
  -9  -7   6        2.87       26.35     21.92 o 
  -8  -7   6      877.56      820.96     56.83 o 
  -7  -7   6      412.35      372.97     16.65 o 
  -6  -7   6       40.37       46.91     15.77 o 
  -5  -7   6     2000.98     2085.11     24.11 o 
  -4  -7   6        1.83      -17.56     17.56 o 
  -3  -7   6       25.85       29.53     16.00 o 
  -2  -7   6      160.15      226.97     20.66 o 
  -1  -7   6     3519.53     3524.25     56.76 o 
   0  -7   6    22757.15    23107.20    425.16 o 
   1  -7   6     1140.66     1109.43     26.99 o 
   2  -7   6      359.55      270.83     22.78 o 
   3  -7   6      114.56       72.22     21.12 o 
   4  -7   6       78.38      100.41     24.34 o 
   5  -7   6        0.60       25.12     22.37 o 
   6  -7   6      218.52      224.32     23.13 o 
   7  -7   6      705.18      735.57     18.76 o 
   8  -7   6      772.89      744.49     20.99 o 
   9  -7   6        0.05       26.74     22.09 o 
  10  -7   6     1344.91     1421.03     72.40 o 
  11  -7   6      125.64      102.50     23.98 o 
  12  -7   6       93.31       85.94     19.25 o 
  13  -7   6       75.22       36.93     16.69 o 
  14  -7   6        0.42       -4.26     20.76 o 
 -13  -6   6      142.26      128.07     37.75 o 
 -12  -6   6      237.17      272.24     18.10 o 
 -11  -6   6        0.12       24.96     23.54 o 
 -10  -6   6      331.91      309.70     16.04 o 
  -9  -6   6        2.05      -10.58     20.52 o 
  -8  -6   6      174.39      170.72     20.09 o 
  -7  -6   6      265.15      278.86     15.62 o 
  -6  -6   6      165.13      196.27     18.49 o 
  -5  -6   6      626.37      657.63     35.28 o 
  -4  -6   6      208.21      208.69     19.28 o 
  -3  -6   6        3.63       17.25     22.79 o 
  -2  -6   6      534.54      535.98     19.89 o 
  -1  -6   6      501.40      471.84     20.74 o 
   0  -6   6    17841.14    17967.08    227.48 o 
   1  -6   6     1893.12     1865.11     31.13 o 
   2  -6   6       63.50       71.59     27.72 o 
   3  -6   6     4422.89     4227.40     38.55 o 
   4  -6   6       34.68       44.30     24.01 o 
   5  -6   6     6683.13     6366.17     45.63 o 
   6  -6   6       79.40       79.20     16.19 o 
   7  -6   6     1737.21     1665.83     23.54 o 
   8  -6   6     1294.09     1331.88     80.62 o 
   9  -6   6        1.49       13.77     27.32 o 
  10  -6   6      201.49      266.57     61.73 o 
  11  -6   6      232.04      240.64     17.64 o 
  12  -6   6       44.64       61.63     18.86 o 
  13  -6   6       61.54       78.47     23.29 o 
  14  -6   6        2.87       11.99     24.97 o 
 -14  -5   6        3.73       33.44     21.01 o 
 -13  -5   6      260.71      234.18     33.64 o 
 -12  -5   6        3.53        3.17     17.55 o 
 -11  -5   6      115.32       98.56     16.79 o 
 -10  -5   6        0.18      -19.20     19.28 o 
  -9  -5   6       20.01       19.08     17.06 o 
  -8  -5   6        8.69       37.91     20.30 o 
  -7  -5   6      692.26      705.23     19.71 o 
  -6  -5   6      298.32      276.71     21.98 o 
  -5  -5   6     3716.41     3474.08     66.16 o 
  -4  -5   6      905.06      892.81     27.18 o 
  -3  -5   6      784.36      775.94     24.10 o 
  -2  -5   6     1735.08     1660.24     28.07 o 
  -1  -5   6     3045.33     3143.15     86.68 o 
   0  -5   6    30459.50    29270.36    548.25 o 
   1  -5   6      158.75      153.68     22.55 o 
   2  -5   6     3261.47     2753.82     34.48 o 
   3  -5   6      102.19       98.01     19.36 o 
   4  -5   6      200.80      220.34     28.57 o 
   5  -5   6      728.47      864.07     21.13 o 
   6  -5   6     1340.63     1322.74     24.35 o 
   7  -5   6       66.09       50.29     16.03 o 
   8  -5   6        3.69        9.87     22.45 o 
   9  -5   6       62.92       54.79     15.58 o 
  10  -5   6      626.60      670.41     21.41 o 
  11  -5   6      210.40      209.54     20.74 o 
  12  -5   6       15.89       32.88     18.56 o 
  13  -5   6       43.30       50.80     16.64 o 
  14  -5   6        0.95      -12.18     17.60 o 
 -14  -4   6        0.65        1.95     17.11 o 
 -13  -4   6        6.19        6.05     17.10 o 
 -12  -4   6      118.80      105.47     18.95 o 
 -11  -4   6        7.11       36.51     27.16 o 
 -10  -4   6      305.32      324.30     28.84 o 
  -9  -4   6       11.93       20.31     16.73 o 
  -8  -4   6      178.70      176.15     17.25 o 
  -7  -4   6      347.19      389.41     23.12 o 
  -6  -4   6      345.99      325.09     16.31 o 
  -5  -4   6      235.38      183.65     22.25 o 
  -4  -4   6      134.84      162.05     30.84 o 
  -3  -4   6     2604.18     2838.28     28.71 o 
  -2  -4   6     9208.64     9159.03     49.36 o 
  -1  -4   6     5889.71     5467.08    176.01 o 
   0  -4   6      555.20      454.26     25.78 o 
   1  -4   6      793.31      685.11     31.43 o 
   2  -4   6     5509.02     5570.89     65.04 o 
   3  -4   6     3002.20     3021.36     39.22 o 
   4  -4   6       61.14       66.32     20.18 o 
   5  -4   6      474.51      364.26     24.94 o 
   6  -4   6     1069.96     1126.33     21.70 o 
   7  -4   6      762.74      753.26     22.01 o 
   8  -4   6     1181.79     1190.27     37.93 o 
   9  -4   6       28.99       10.33     21.46 o 
  10  -4   6       23.00       35.16     21.53 o 
  11  -4   6        0.93      -12.04     17.71 o 
  12  -4   6      136.32      159.50     22.79 o 
  13  -4   6       56.15       50.57     23.40 o 
  14  -4   6        1.98       -0.70     17.67 o 
 -14  -3   6        3.00        9.37     18.85 o 
 -13  -3   6      149.27      160.00     17.72 o 
 -12  -3   6        3.18       -4.43     21.88 o 
 -11  -3   6       39.79       43.54     22.14 o 
 -10  -3   6       37.74       24.28     16.84 o 
  -9  -3   6        6.48        9.44     16.28 o 
  -8  -3   6      633.91      630.36     18.88 o 
  -7  -3   6      115.27       94.64     15.12 o 
  -6  -3   6       49.50       34.34     21.71 o 
  -5  -3   6        9.62       43.69     23.75 o 
  -4  -3   6       81.96      101.34     18.36 o 
  -3  -3   6       19.13       42.25     21.86 o 
  -2  -3   6     2160.04     1965.58     36.21 o 
  -1  -3   6      830.91      764.50     30.17 o 
   0  -3   6     5069.51     4700.20     88.53 o 
   1  -3   6      449.16      432.67     28.72 o 
   2  -3   6      386.94      318.51     28.60 o 
   3  -3   6      423.04      411.46     30.90 o 
   4  -3   6      177.73      191.58     26.31 o 
   5  -3   6     2242.96     2321.81     33.97 o 
   6  -3   6      922.59      901.45     26.17 o 
   7  -3   6     1331.49     1313.58     31.67 o 
   8  -3   6      362.02      321.88     19.73 o 
   9  -3   6        2.45        3.37     21.38 o 
  10  -3   6        2.99        4.72     17.40 o 
  11  -3   6      374.27      383.54     26.95 o 
  12  -3   6       25.77       24.21     23.10 o 
  13  -3   6       14.69       31.78     18.93 o 
  14  -3   6        2.07       11.93     25.01 o 
 -14  -2   6        1.29       23.55     19.93 o 
 -13  -2   6        2.31       13.52     19.22 o 
 -12  -2   6       42.41       31.41     16.23 o 
 -11  -2   6       14.10       44.37     29.75 o 
 -10  -2   6      191.51      224.57     44.99 o 
  -9  -2   6        1.20       -1.62     14.39 o 
  -8  -2   6      507.54      523.95     18.74 o 
  -7  -2   6        5.14      -13.15     14.96 o 
  -6  -2   6      188.97      196.24     18.70 o 
  -5  -2   6     1784.68     1845.77     33.42 o 
  -4  -2   6      237.57      254.91     19.90 o 
  -3  -2   6     1688.37     1667.33     29.16 o 
  -2  -2   6      797.39      813.75     26.14 o 
  -1  -2   6      410.88      408.81     26.44 o 
   0  -2   6     2114.33     2069.73     42.10 o 
   1  -2   6      258.35      231.43     33.10 o 
   2  -2   6     3469.34     3406.81     87.48 o 
   3  -2   6      213.98      172.69     30.44 o 
   4  -2   6      179.61      213.52     22.55 o 
   5  -2   6     1493.43     1426.19     43.58 o 
   6  -2   6       17.83        2.70     17.60 o 
   7  -2   6      218.33      246.38     19.13 o 
   8  -2   6       19.11       35.81     17.94 o 
   9  -2   6       32.90       38.59     17.44 o 
  10  -2   6      358.84      346.68     19.43 o 
  11  -2   6       41.20       54.75     31.43 o 
  12  -2   6      276.30      287.74     20.34 o 
  13  -2   6       30.45       12.22     19.04 o 
  14  -2   6        0.44       24.69     20.44 o 
 -14  -1   6        3.97       25.71     20.06 o 
 -13  -1   6      246.67      236.25     20.67 o 
 -12  -1   6       23.26       12.80     20.20 o 
 -11  -1   6      219.49      274.23     40.07 o 
 -10  -1   6      607.12      609.16     17.03 o 
  -9  -1   6        2.12      -17.44     17.44 o 
  -8  -1   6      749.25      709.84     45.92 o 
  -7  -1   6       12.70       18.10     14.81 o 
  -6  -1   6        1.98       22.35     18.26 o 
  -5  -1   6    14027.61    13551.96    202.31 o 
  -4  -1   6      165.28      167.41     19.43 o 
  -3  -1   6     1313.52     1289.90     32.50 o 
  -2  -1   6     1780.70     1639.00     44.50 o 
  -1  -1   6      436.47      445.07     33.79 o 
   0  -1   6    57557.02    58013.87    218.77 o 
   1  -1   6        2.51       12.91     53.99 o 
   2  -1   6      284.27      287.58     37.70 o 
   3  -1   6       10.96       24.74     29.44 o 
   4  -1   6      199.04      247.67     27.46 o 
   5  -1   6     1412.61     1399.08     27.71 o 
   6  -1   6       88.72       96.18     21.88 o 
   7  -1   6     1135.46     1108.51     55.98 o 
   8  -1   6       23.37       27.73     22.07 o 
   9  -1   6      130.58      128.70     15.92 o 
  10  -1   6        0.37        9.20     21.34 o 
  11  -1   6      155.77      174.12     16.42 o 
  12  -1   6       60.45       56.11     19.05 o 
  13  -1   6      248.44      218.53     17.95 o 
  14  -1   6       12.56      -10.48     25.12 o 
 -15   0   6        7.90        7.90     17.68 o 
 -14   0   6        0.11       -6.15     16.84 o 
 -13   0   6       46.83       13.53     25.87 o 
 -12   0   6       15.63       11.68     38.93 o 
 -11   0   6       29.78       75.59     17.20 o 
 -10   0   6      466.51      458.52     18.69 o 
  -9   0   6        7.69       -3.56     16.46 o 
  -8   0   6       18.78       32.05     17.02 o 
  -7   0   6      826.56      838.37     20.59 o 
  -6   0   6      463.71      450.56     20.35 o 
  -5   0   6     9790.03     9824.49    180.14 o 
  -4   0   6        4.74       29.73     19.40 o 
  -3   0   6     9285.15     8992.62     54.11 o 
  -2   0   6    13984.77    13812.60    133.88 o 
  -1   0   6        2.91       15.25     30.59 o 
   0   0   6       49.16       40.34     40.48 o 
   2   0   6      102.69      109.12     42.08 o 
   3   0   6     3161.79     2984.09     49.04 o 
   4   0   6        3.79        6.78     17.68 o 
   5   0   6     3196.46     3567.41     90.19 o 
   6   0   6      327.24      312.60     17.22 o 
   7   0   6      314.98      345.81     20.05 o 
   8   0   6     2233.45     2452.00     68.07 o 
   9   0   6       87.12       90.83     17.88 o 
  10   0   6      669.11      690.22     52.18 o 
  11   0   6       50.93       59.17     18.29 o 
  12   0   6      178.55      207.13     24.01 o 
  13   0   6       23.45       23.68     16.84 o 
  14   0   6        0.35      -11.16     20.36 o 
 -15   1   6       28.56       15.34     20.33 o 
 -14   1   6        0.22        3.88     23.25 o 
 -13   1   6      212.69      224.88     20.79 o 
 -12   1   6        1.74       12.51     18.08 o 
 -11   1   6       89.06       90.52     14.85 o 
 -10   1   6      265.27      280.05     37.48 o 
  -9   1   6        0.62        6.59     19.86 o 
  -8   1   6     2117.10     2060.62     21.98 o 
  -7   1   6     1259.02     1292.88     73.23 o 
  -6   1   6     3351.64     3399.87     79.31 o 
  -5   1   6     1267.47     1334.17     40.87 o 
  -4   1   6      507.73      448.51     24.31 o 
  -3   1   6     1281.90     1319.04     29.65 o 
  -2   1   6       12.98       26.04     27.10 o 
  -1   1   6        0.40        2.19     25.77 o 
   0   1   6       10.17       18.44     39.02 o 
   1   1   6      188.20      179.26     42.46 o 
   2   1   6     2177.59     1786.38     48.85 o 
   3   1   6     1745.17     1558.12     38.79 o 
   4   1   6        2.10       14.07     25.24 o 
   5   1   6     1104.79      880.97     24.57 o 
   6   1   6      160.34      157.51     16.63 o 
   7   1   6      653.08      636.08     19.28 o 
   8   1   6      715.06      768.56     22.63 o 
   9   1   6      194.45      189.60     26.68 o 
  10   1   6       17.85       -1.41     17.92 o 
  11   1   6       35.07       36.72     25.81 o 
  12   1   6       70.54       96.87     19.18 o 
  13   1   6      247.30      270.42     60.48 o 
  14   1   6        2.19        7.83     25.12 o 
 -15   2   6        6.01      -20.07     20.07 o 
 -14   2   6        6.54        6.71     31.91 o 
 -13   2   6       22.00       31.30     16.30 o 
 -12   2   6        0.39       12.70     22.03 o 
 -11   2   6      181.66      190.39     23.38 o 
 -10   2   6      306.49      280.58     15.35 o 
  -9   2   6       18.67       26.61     16.40 o 
  -8   2   6       95.39       76.63     15.31 o 
  -7   2   6      822.49      791.30     26.15 o 
  -6   2   6       22.85       65.51     18.97 o 
  -5   2   6     6874.33     6169.63     35.95 o 
  -4   2   6       61.26       56.10     21.89 o 
  -3   2   6    23084.29    23615.38    259.84 o 
  -2   2   6      118.22       63.59     22.79 o 
  -1   2   6      180.68      192.02     26.01 o 
   0   2   6     1627.02     1524.57     40.96 o 
   1   2   6      196.98      196.72     30.09 o 
   2   2   6    31140.68    31184.87    257.03 o 
   3   2   6     1516.69     1768.79     34.37 o 
   4   2   6      400.55      387.96     26.39 o 
   5   2   6      168.67      210.51     33.27 o 
   6   2   6     2172.06     2321.18     53.10 o 
   7   2   6       23.54        3.25     22.68 o 
   8   2   6     1059.98     1098.27     28.04 o 
   9   2   6      139.76      138.95     18.23 o 
  10   2   6     1365.07     1555.92     53.17 o 
  11   2   6       50.30       37.74     18.97 o 
  12   2   6      278.88      267.30     18.44 o 
  13   2   6       39.99       28.70     17.18 o 
  14   2   6        0.58      -12.20     18.56 o 
 -15   3   6        1.02        6.13     24.32 o 
 -14   3   6        2.64       17.67     16.30 o 
 -13   3   6      217.12      190.85     16.99 o 
 -12   3   6      183.45      171.70     16.38 o 
 -11   3   6      384.32      414.04     24.79 o 
 -10   3   6      143.11      194.51     18.63 o 
  -9   3   6        1.96       17.39     14.20 o 
  -8   3   6     3204.83     3316.56     41.44 o 
  -7   3   6        2.69       14.48     17.14 o 
  -6   3   6     3171.96     3253.94     27.63 o 
  -5   3   6     5616.96     5610.34     34.57 o 
  -4   3   6      220.73      203.40     21.84 o 
  -3   3   6     3698.05     3587.33     36.05 o 
  -2   3   6      400.71      431.85     23.72 o 
  -1   3   6     1778.96     1616.70     40.61 o 
   0   3   6     2077.08     1883.26     39.63 o 
   1   3   6      254.13      257.47     34.50 o 
   2   3   6    17559.99    17855.72    356.63 o 
   3   3   6     3102.00     2731.53     34.00 o 
   4   3   6        1.76        4.06     19.26 o 
   5   3   6     8323.08     8257.15     71.54 o 
   6   3   6       52.81       69.34     31.97 o 
   7   3   6     4800.33     4803.48     45.43 o 
   8   3   6       16.37       17.28     19.33 o 
   9   3   6        6.13       17.64     17.36 o 
  10   3   6        8.84       -3.13     17.99 o 
  11   3   6        1.26        1.30     16.11 o 
  12   3   6       44.39       45.82     19.49 o 
  13   3   6       33.52       19.52     20.75 o 
 -15   4   6       28.53        8.58     17.25 o 
 -14   4   6        0.20        9.98     18.98 o 
 -13   4   6      168.66      183.50     18.68 o 
 -12   4   6       86.71       66.38     15.77 o 
 -11   4   6      224.00      270.71     30.73 o 
 -10   4   6       13.76       12.40     16.52 o 
  -9   4   6       15.24       15.76     21.11 o 
  -8   4   6       57.08       57.54     14.66 o 
  -7   4   6      538.98      513.02     27.77 o 
  -6   4   6       31.63       31.35     16.19 o 
  -5   4   6     3492.28     3473.59     30.74 o 
  -4   4   6       33.70       25.68     21.38 o 
  -3   4   6     3490.53     3208.17     33.53 o 
  -2   4   6       32.98       35.18     28.29 o 
  -1   4   6     2198.93     2042.68     31.89 o 
   0   4   6    12282.67    11703.25     64.15 o 
   1   4   6      104.48      117.62     25.33 o 
   2   4   6     8611.73     8402.25    116.65 o 
   3   4   6     3850.77     4121.73     41.49 o 
   4   4   6       91.32       84.74     19.82 o 
   5   4   6       16.31       41.31     18.16 o 
   6   4   6      569.44      580.83     24.79 o 
   7   4   6      487.87      518.53     33.27 o 
   8   4   6     1921.36     2075.28     81.56 o 
   9   4   6       13.11       11.81     15.31 o 
  10   4   6      279.21      304.43     17.18 o 
  11   4   6       70.76       81.11     16.53 o 
  12   4   6       65.44       74.62     23.38 o 
  13   4   6      170.30      135.07     23.87 o 
 -15   5   6        0.45       -0.70     17.22 o 
 -14   5   6       15.19        6.32     35.96 o 
 -13   5   6       28.15       33.96     16.11 o 
 -12   5   6       80.64      119.25     22.38 o 
 -11   5   6        1.73       11.44     26.19 o 
 -10   5   6      187.52      239.48     21.19 o 
  -9   5   6        0.63       -1.08     19.55 o 
  -8   5   6      397.46      394.41     18.01 o 
  -7   5   6      244.70      254.78     16.27 o 
  -6   5   6       97.71      110.41     16.00 o 
  -5   5   6      544.71      569.73     21.36 o 
  -4   5   6        6.04       19.50     25.30 o 
  -3   5   6      122.65       93.40     21.63 o 
  -2   5   6      101.28       69.49     21.76 o 
  -1   5   6     1186.58     1069.58     28.10 o 
   0   5   6      674.42      575.68     30.10 o 
   1   5   6      447.67      466.19     25.90 o 
   2   5   6     6281.19     6633.39     88.35 o 
   3   5   6     6058.94     6159.91     43.07 o 
   4   5   6      133.44      141.18     16.88 o 
   5   5   6     4537.71     4560.98     33.55 o 
   6   5   6       21.18       25.64     18.00 o 
   7   5   6     2023.62     1959.47     90.98 o 
   8   5   6      133.26      125.07     21.92 o 
   9   5   6       20.42       27.91     17.85 o 
  10   5   6      113.46      114.43     16.61 o 
  11   5   6        0.99        9.79     18.76 o 
  12   5   6       12.46        7.61     16.34 o 
  13   5   6       23.70       23.41     20.92 o 
 -15   6   6       91.47       72.86     38.66 o 
 -14   6   6        5.91       -3.70     19.38 o 
 -13   6   6      561.87      494.64     18.64 o 
 -12   6   6        1.93       22.42     17.94 o 
 -11   6   6      406.45      429.43     24.20 o 
 -10   6   6      349.27      349.93     16.00 o 
  -9   6   6       36.59       10.36     16.74 o 
  -8   6   6     1589.18     1584.07     24.76 o 
  -7   6   6      188.60      204.15     16.90 o 
  -6   6   6      595.18      519.73     23.03 o 
  -5   6   6     1553.27     1512.57     45.79 o 
  -4   6   6      266.28      277.69     20.82 o 
  -3   6   6      176.17      181.38     17.60 o 
  -2   6   6     5391.22     4920.94     35.77 o 
  -1   6   6     1788.08     1869.94     31.58 o 
   0   6   6    42559.74    41898.71    133.25 o 
   1   6   6      127.77      147.42     22.58 o 
   2   6   6     2437.85     2270.72     31.16 o 
   3   6   6       79.10       77.20     18.14 o 
   4   6   6     1780.77     1864.78     29.90 o 
   5   6   6     1824.64     1883.60     26.39 o 
   6   6   6       18.53       29.82     17.71 o 
   7   6   6      921.33      973.66     22.01 o 
   8   6   6      607.30      629.69     52.56 o 
   9   6   6       34.97       25.14     18.06 o 
  10   6   6        9.57       -2.16     15.50 o 
  11   6   6       15.13       25.62     19.23 o 
  12   6   6        6.96        2.86     24.17 o 
  13   6   6       94.80       40.95     25.54 o 
 -15   7   6        0.28       21.56     17.22 o 
 -14   7   6        0.13       13.14     16.88 o 
 -13   7   6        9.18        6.44     18.82 o 
 -12   7   6       26.34       43.31     22.79 o 
 -11   7   6      131.64      133.43     15.27 o 
 -10   7   6      104.90      143.69     15.08 o 
  -9   7   6       57.95       80.42     16.95 o 
  -8   7   6      546.76      526.14     16.61 o 
  -7   7   6      374.05      374.87     17.45 o 
  -6   7   6       73.17       83.99     15.08 o 
  -5   7   6     6317.38     6462.98     33.98 o 
  -4   7   6       20.18       40.72     15.92 o 
  -3   7   6     7119.49     6962.53     37.76 o 
  -2   7   6      321.47      258.75     20.69 o 
  -1   7   6     4595.99     4549.22     41.53 o 
   0   7   6      182.15      206.30     22.30 o 
   1   7   6       93.10       83.04     21.52 o 
   2   7   6      218.31      271.25     26.76 o 
   3   7   6     2284.66     2012.59     39.37 o 
   4   7   6       89.62      126.94     26.57 o 
   5   7   6     1394.66     1306.46     23.68 o 
   6   7   6        7.74       13.40     14.62 o 
   7   7   6      202.09      211.29     18.53 o 
   8   7   6      259.44      269.79     30.95 o 
   9   7   6        6.63       -3.02     21.60 o 
  10   7   6       14.09       27.00     23.02 o 
  11   7   6        1.15       15.38     22.63 o 
  12   7   6       63.46       46.63     18.06 o 
 -15   8   6       26.16       27.55     17.79 o 
 -14   8   6        1.80       16.01     17.14 o 
 -13   8   6      518.28      563.86     36.62 o 
 -12   8   6       62.14       40.69     18.77 o 
 -11   8   6      271.22      275.83     24.09 o 
 -10   8   6      411.01      437.35     16.46 o 
  -9   8   6        1.14       -1.25     14.66 o 
  -8   8   6     1906.17     1903.92     53.46 o 
  -7   8   6     1474.25     1465.38     53.13 o 
  -6   8   6      163.99      154.07     18.10 o 
  -5   8   6     2262.96     2356.46     25.51 o 
  -4   8   6       10.37       47.76     22.33 o 
  -3   8   6     1271.18     1175.40     21.09 o 
  -2   8   6     1732.10     1720.91     29.09 o 
  -1   8   6      617.79      607.38     22.46 o 
   0   8   6    14917.23    14723.96    257.51 o 
   1   8   6       15.09        2.33     20.20 o 
   2   8   6     3773.72     3758.20     31.35 o 
   3   8   6       67.16      108.49     19.44 o 
   4   8   6       90.30       90.19     16.64 o 
   5   8   6      617.53      651.85     20.60 o 
   6   8   6       10.68       11.21     17.32 o 
   7   8   6      427.07      448.88     33.11 o 
   8   8   6       16.29       -8.04     18.02 o 
   9   8   6       17.19       13.81     21.61 o 
  10   8   6       18.47       23.69     16.95 o 
  11   8   6        0.43        5.23     17.03 o 
  12   8   6        0.01       19.22     18.06 o 
 -14   9   6        1.03       18.82     20.57 o 
 -13   9   6       31.43       25.56     16.76 o 
 -12   9   6       29.32        6.84     19.87 o 
 -11   9   6       50.33       54.66     14.78 o 
 -10   9   6      366.63      360.21     16.42 o 
  -9   9   6        0.90      -17.16     17.16 o 
  -8   9   6     1265.85     1284.62     24.42 o 
  -7   9   6      249.18      236.29     16.27 o 
  -6   9   6       56.34       53.58     27.27 o 
  -5   9   6     5111.23     4983.85     33.37 o 
  -4   9   6       21.49       17.89     17.81 o 
  -3   9   6     3746.18     3548.93    144.24 o 
  -2   9   6      218.52      221.02     19.78 o 
  -1   9   6      864.55      826.08     19.83 o 
   0   9   6      261.91      303.04     18.10 o 
   1   9   6        9.68       25.57     23.29 o 
   2   9   6       40.94       59.10     16.68 o 
   3   9   6      316.66      313.18     17.64 o 
   4   9   6      111.58       97.34     18.43 o 
   5   9   6     1011.15     1094.44     30.90 o 
   6   9   6       99.63      119.13     17.95 o 
   7   9   6        2.29      -13.52     22.25 o 
   8   9   6      226.06      275.74     28.03 o 
   9   9   6        6.53        7.63     17.96 o 
  10   9   6      165.72      154.99     25.17 o 
  11   9   6        4.54       10.14     17.29 o 
  12   9   6       32.80       46.13     22.01 o 
 -14  10   6        6.75      -24.73     24.73 o 
 -13  10   6       94.64       47.47     23.98 o 
 -12  10   6       25.10        9.26     21.60 o 
 -11  10   6      397.35      422.43     22.38 o 
 -10  10   6      450.15      418.50     19.14 o 
  -9  10   6       42.49       53.83     17.30 o 
  -8  10   6      365.20      381.07     18.34 o 
  -7  10   6        0.16        5.40     17.44 o 
  -6  10   6     1530.98     1487.43     20.56 o 
  -5  10   6     1409.47     1452.10     37.40 o 
  -4  10   6        1.35        8.92     17.72 o 
  -3  10   6       58.99       44.14     33.43 o 
  -2  10   6      473.67      478.61     17.45 o 
  -1  10   6      134.56       94.21     17.66 o 
   0  10   6     1418.70     1353.48     21.63 o 
   1  10   6        3.52       -8.83     18.35 o 
   2  10   6     2130.29     2158.88     75.05 o 
   3  10   6       33.46       39.87     18.32 o 
   4  10   6      257.97      242.69     22.95 o 
   5  10   6       29.93       27.69     17.82 o 
   6  10   6        4.29        0.21     17.28 o 
   7  10   6       95.68      121.05     22.57 o 
   8  10   6       20.55       18.05     23.81 o 
   9  10   6        0.35       25.76     22.53 o 
  10  10   6       31.51       50.73     19.90 o 
  11  10   6        8.18        3.33     17.86 o 
 -14  11   6        2.61        1.42     21.38 o 
 -13  11   6        0.45      -33.53     36.94 o 
 -12  11   6       31.59       32.02     19.02 o 
 -11  11   6      111.93      119.27     15.73 o 
 -10  11   6      306.45      279.16     16.15 o 
  -9  11   6       93.51       98.83     17.38 o 
  -8  11   6      576.20      568.83     17.19 o 
  -7  11   6       30.86       44.56     16.84 o 
  -6  11   6      701.86      690.28     20.20 o 
  -5  11   6     1053.61     1104.67     20.92 o 
  -4  11   6       76.17       77.97     17.36 o 
  -3  11   6      258.70      251.65     16.31 o 
  -2  11   6       23.70       35.38     17.28 o 
  -1  11   6        8.57       28.35     15.04 o 
   0  11   6      408.27      392.28     22.15 o 
   1  11   6      191.02      190.39     19.33 o 
   2  11   6       96.96      101.59     25.65 o 
   3  11   6      367.94      398.23     19.87 o 
   4  11   6       15.48       13.33     18.00 o 
   5  11   6      298.36      311.72     23.49 o 
   6  11   6        9.18       23.74     18.20 o 
   7  11   6        0.21       10.59     18.38 o 
   8  11   6      177.21      180.93     31.92 o 
   9  11   6        3.27       12.78     18.60 o 
  10  11   6      267.32      207.80     20.74 o 
  11  11   6       22.28       23.74     21.39 o 
 -14  12   6        6.38       29.69     20.75 o 
 -13  12   6       56.89       32.85     35.59 o 
 -12  12   6       25.37       35.53     18.86 o 
 -11  12   6      420.62      387.32     22.31 o 
 -10  12   6      602.00      641.75     23.22 o 
  -9  12   6      138.91      123.11     15.01 o 
  -8  12   6       49.61       60.59     21.82 o 
  -7  12   6      164.04      141.60     19.77 o 
  -6  12   6     1772.34     1812.31     23.24 o 
  -5  12   6      450.78      495.86     16.96 o 
  -4  12   6        1.96       24.22     17.55 o 
  -3  12   6     1177.45     1258.02     95.81 o 
  -2  12   6      245.82      229.25     15.73 o 
  -1  12   6      122.46      123.73     22.71 o 
   0  12   6     2433.91     2374.25     24.50 o 
   1  12   6       25.35       46.71     18.28 o 
   2  12   6      980.64     1078.15     25.90 o 
   3  12   6       89.10       85.99     18.04 o 
   4  12   6       12.40        7.06     18.00 o 
   5  12   6        3.26       -4.92     15.31 o 
   6  12   6       29.13       26.84     16.08 o 
   7  12   6      300.73      318.27     17.71 o 
   8  12   6       17.68       60.56     23.02 o 
   9  12   6       33.42       28.92     20.10 o 
  10  12   6       22.48        1.22     17.68 o 
 -14  13   6        2.29       -4.45     21.39 o 
 -13  13   6      141.30       68.64     26.08 o 
 -12  13   6       38.98       63.78     23.71 o 
 -11  13   6       77.50       88.87     17.88 o 
 -10  13   6       64.34       75.22     19.06 o 
  -9  13   6       24.94        9.99     15.30 o 
  -8  13   6       30.61       20.02     16.63 o 
  -7  13   6      269.65      311.60     17.23 o 
  -6  13   6      879.19      876.77     48.19 o 
  -5  13   6     2348.24     2437.32    122.40 o 
  -4  13   6       13.85        6.03     14.66 o 
  -3  13   6       27.77       12.20     16.90 o 
  -2  13   6      144.90      142.35     17.62 o 
  -1  13   6       39.32       53.97     15.65 o 
   0  13   6      324.97      315.17     41.69 o 
   1  13   6       28.85       37.37     18.37 o 
   2  13   6      531.54      550.19     43.21 o 
   3  13   6      163.88      161.75     16.42 o 
   4  13   6        2.25      -15.38     22.63 o 
   5  13   6      128.87      113.18     21.44 o 
   6  13   6        2.26       15.93     23.90 o 
   7  13   6       45.46       38.80     19.08 o 
   8  13   6      144.65      154.42     20.60 o 
   9  13   6        0.70        0.36     17.14 o 
  10  13   6      185.01      141.34     49.25 o 
 -13  14   6       16.52       -4.56     17.98 o 
 -12  14   6        0.06       14.91     23.21 o 
 -11  14   6       52.13       41.78     23.71 o 
 -10  14   6      207.46      223.20     15.96 o 
  -9  14   6        1.08       14.75     15.08 o 
  -8  14   6      170.58      242.29     25.76 o 
  -7  14   6       26.14       42.62     21.84 o 
  -6  14   6      453.75      530.48     47.15 o 
  -5  14   6     1154.66     1159.54     32.42 o 
  -4  14   6        4.88       28.55     16.76 o 
  -3  14   6       15.75       13.30     19.81 o 
  -2  14   6      119.82      128.04     15.16 o 
  -1  14   6      256.51      273.36     25.71 o 
   0  14   6       65.99       95.87     15.99 o 
   1  14   6       29.83        6.54     22.76 o 
   2  14   6      123.21      126.01     16.04 o 
   3  14   6      338.38      418.31     24.20 o 
   4  14   6       25.46       25.37     15.92 o 
   5  14   6      147.38      173.31     19.25 o 
   6  14   6        2.78        7.85     19.39 o 
   7  14   6      661.03      632.36     96.57 o 
   8  14   6      102.42       95.05     29.54 o 
   9  14   6       51.41       31.24     21.76 o 
 -13  15   6      144.75       52.90     46.82 o 
 -12  15   6        3.18      -13.39     31.48 o 
 -11  15   6       96.89       74.50     16.26 o 
 -10  15   6        3.14       25.57     21.95 o 
  -9  15   6       42.25       54.47     17.98 o 
  -8  15   6      187.74      192.26     24.30 o 
  -7  15   6       20.80       30.32     21.30 o 
  -6  15   6       14.08       30.03     17.20 o 
  -5  15   6      377.88      449.67     19.14 o 
  -4  15   6        3.19       17.17     17.60 o 
  -3  15   6      184.92      213.53     15.54 o 
  -2  15   6       38.50       47.93     16.44 o 
  -1  15   6       81.15       85.19     18.01 o 
   0  15   6      784.57      829.78     48.24 o 
   1  15   6       46.55       23.64     35.64 o 
   2  15   6     1897.24     1929.35     64.96 o 
   3  15   6        1.23        4.16     21.76 o 
   4  15   6       42.06       63.84     18.62 o 
   5  15   6       79.16       91.56     21.44 o 
   6  15   6        0.26       -3.21     17.33 o 
   7  15   6      115.38       99.94     20.70 o 
   8  15   6       14.85       40.90     21.10 o 
 -12  16   6        0.06      -21.58     24.51 o 
 -11  16   6        0.36        4.53     15.92 o 
 -10  16   6      178.49      183.28     32.51 o 
  -9  16   6        0.81       18.59     21.46 o 
  -8  16   6      291.04      284.77     16.50 o 
  -7  16   6       38.57       19.25     15.38 o 
  -6  16   6      301.01      293.60     18.66 o 
  -5  16   6      260.00      281.19     15.96 o 
  -4  16   6      157.91      157.45     26.30 o 
  -3  16   6      327.74      316.78     19.82 o 
  -2  16   6       11.83       44.63     20.92 o 
  -1  16   6      194.20      209.15     16.27 o 
   0  16   6      102.95      121.36     21.33 o 
   1  16   6       56.80       46.95     21.49 o 
   2  16   6       22.76       41.09     19.93 o 
   3  16   6       82.30      101.16     16.19 o 
   4  16   6        2.96      -16.65     16.65 o 
   5  16   6      591.07      736.42     45.21 o 
   6  16   6       25.04      -10.68     19.95 o 
   7  16   6      123.64      115.52     42.39 o 
   8  16   6        5.05      -21.75     22.10 o 
 -12  17   6        2.44       21.99     20.64 o 
 -11  17   6       77.90       38.45     16.95 o 
 -10  17   6        4.84       24.06     22.09 o 
  -9  17   6        9.66       36.07     22.91 o 
  -8  17   6      357.07      366.52     19.12 o 
  -7  17   6       56.64       44.06     21.99 o 
  -6  17   6      291.60      290.04     16.71 o 
  -5  17   6       10.86       15.91     34.18 o 
  -4  17   6        4.30       34.00     43.52 o 
  -3  17   6      495.28      532.03     33.86 o 
  -2  17   6      158.65      190.73     17.90 o 
  -1  17   6        7.53      -15.63     17.77 o 
   0  17   6     1117.91     1181.15     68.23 o 
   1  17   6        9.93       14.06     15.88 o 
   2  17   6     1237.89     1446.01     57.86 o 
   3  17   6       52.55       62.25     18.76 o 
   4  17   6      195.55      201.16     20.42 o 
   5  17   6       45.25        1.11     20.80 o 
   6  17   6        0.90        9.99     22.52 o 
   7  17   6       46.80       20.42     19.23 o 
 -11  18   6       16.75       28.50     19.43 o 
 -10  18   6       72.20       52.38     16.57 o 
  -9  18   6       17.26        8.43     22.52 o 
  -8  18   6        2.98        6.55     23.60 o 
  -7  18   6       17.61       14.99     18.40 o 
  -6  18   6       24.90        5.68     34.29 o 
  -5  18   6       61.05       71.40     15.85 o 
  -4  18   6        1.41       11.52     15.35 o 
  -3  18   6      728.16      745.79     39.81 o 
  -2  18   6        1.73       24.37     17.99 o 
  -1  18   6      203.34      216.62     23.17 o 
   0  18   6        3.89       42.80     23.52 o 
   1  18   6       13.50       26.01     22.68 o 
   2  18   6       29.50       54.18     18.60 o 
   3  18   6        5.09        8.07     16.19 o 
   4  18   6       21.32       22.20     20.27 o 
   5  18   6       86.31       80.12     20.75 o 
   6  18   6        1.12       18.83     17.95 o 
 -10  19   6       76.34       53.05     17.75 o 
  -9  19   6        5.75       18.95     17.03 o 
  -8  19   6      152.25      165.31     59.24 o 
  -7  19   6        7.79        5.13     32.40 o 
  -6  19   6      168.46      200.59     17.11 o 
  -5  19   6        0.12       -5.72     18.26 o 
  -4  19   6       44.22       47.85     18.18 o 
  -3  19   6       26.30       47.02     26.24 o 
  -2  19   6      141.36      116.72     16.84 o 
  -1  19   6       12.66       18.93     15.84 o 
   0  19   6      211.44      216.03     19.66 o 
   1  19   6        2.29       -3.17     25.87 o 
   2  19   6      328.83      329.46     25.20 o 
   3  19   6       89.23       46.99     19.76 o 
   4  19   6        0.26      -14.36     27.11 o 
   5  19   6      112.81       68.97     26.88 o 
  -9  20   6       16.97       10.46     17.03 o 
  -8  20   6        8.27      -16.17     16.91 o 
  -7  20   6       18.06      -10.76     17.14 o 
  -6  20   6        1.24        8.12     16.19 o 
  -5  20   6      281.32      329.99     35.59 o 
  -4  20   6        6.37        5.87     18.43 o 
  -3  20   6      417.41      472.49     57.95 o 
  -2  20   6        3.20        4.36     19.58 o 
  -1  20   6       63.18       85.15     17.07 o 
   0  20   6       29.51       45.50     20.00 o 
   1  20   6        0.04       23.12     16.30 o 
   2  20   6      171.26      109.32     17.79 o 
   3  20   6       11.50        2.98     25.24 o 
   4  20   6       34.86       23.08     21.36 o 
  -8  21   6      152.76       93.54     21.51 o 
  -7  21   6        1.67       -7.53     17.18 o 
  -6  21   6      198.08      234.41     50.49 o 
  -5  21   6       19.81       41.42     31.00 o 
  -4  21   6       51.27       51.23     31.59 o 
  -3  21   6       43.32       27.52     40.50 o 
  -2  21   6       45.55       42.85     24.55 o 
  -1  21   6       34.91       15.86     31.81 o 
   0  21   6        1.02       13.38     17.18 o 
   1  21   6       11.81       10.21     19.72 o 
   2  21   6       53.12        1.29     20.77 o 
  -7  22   6        1.21       -6.93     20.42 o 
  -6  22   6        3.41       15.99     23.06 o 
  -5  22   6      105.29       40.99     28.94 o 
  -4  22   6        1.64       -4.57     16.84 o 
  -3  22   6       88.26       27.72     24.93 o 
  -2  22   6        1.02      -16.46     20.26 o 
  -1  22   6        7.58        2.46     20.74 o 
   0  22   6       61.40       22.19     21.20 o 
  -1 -22   7      328.85      211.29     21.90 o 
   0 -22   7        1.00       17.30     25.70 o 
   1 -22   7      113.62       32.05     18.56 o 
   2 -22   7        9.23        2.31     20.65 o 
   3 -22   7       10.88       -2.00     20.57 o 
   4 -22   7        1.43       14.77     20.20 o 
   5 -22   7        3.21      -13.51     18.40 o 
   6 -22   7       11.67       14.80     18.56 o 
  -3 -21   7        0.02       27.93     24.74 o 
  -2 -21   7       22.00        9.84     17.14 o 
  -1 -21   7       23.19       17.57     16.88 o 
   0 -21   7       13.31       18.27     17.22 o 
   1 -21   7        1.32        5.75     24.48 o 
   2 -21   7       16.42       36.96     26.03 o 
   3 -21   7       12.70       46.00     31.21 o 
   4 -21   7       43.15       27.38     17.30 o 
   5 -21   7       21.89       13.23     27.54 o 
   6 -21   7       75.79       42.96     18.90 o 
   7 -21   7       28.26       31.89     18.71 o 
   8 -21   7        5.18       23.53     21.56 o 
  -5 -20   7        7.06       20.36     18.06 o 
  -4 -20   7       25.33       31.44     17.30 o 
  -3 -20   7       64.13       63.64     72.09 o 
  -2 -20   7        1.23      -16.57     16.57 o 
  -1 -20   7      173.99      201.11     16.92 o 
   0 -20   7       30.47       30.54     19.42 o 
   1 -20   7       83.99      129.66     17.60 o 
   2 -20   7      135.32      136.20     34.67 o 
   3 -20   7       29.43        8.65     17.03 o 
   4 -20   7      197.31      201.00     20.75 o 
   5 -20   7        3.87       13.28     20.52 o 
   6 -20   7       14.75      -17.61     18.06 o 
   7 -20   7        2.06       11.02     17.64 o 
   8 -20   7       20.90       -0.57     20.50 o 
   9 -20   7        5.59       11.41     21.48 o 
  -6 -19   7      121.31      111.12     40.18 o 
  -5 -19   7        8.45      -15.46     20.15 o 
  -4 -19   7       11.26       15.12     19.56 o 
  -3 -19   7        6.42       -7.99     22.91 o 
  -2 -19   7       91.31      111.21     18.74 o 
  -1 -19   7       66.39       94.23     21.87 o 
   0 -19   7       16.90        6.02     15.88 o 
   1 -19   7       31.94        3.34     16.00 o 
   2 -19   7       38.41       61.46     17.33 o 
   3 -19   7        0.43       16.81     19.38 o 
   4 -19   7       91.63      122.72     23.64 o 
   5 -19   7       49.29       58.05     18.60 o 
   6 -19   7       58.62       60.21     17.34 o 
   7 -19   7       62.98       47.61     28.13 o 
   8 -19   7        0.11       17.70     20.42 o 
   9 -19   7       17.40       31.13     21.01 o 
  10 -19   7       28.51       21.41     19.09 o 
  -7 -18   7       20.75       50.77     20.56 o 
  -6 -18   7        1.66      -16.07     19.86 o 
  -5 -18   7        1.40       -1.93     21.65 o 
  -4 -18   7       77.87       55.92     16.92 o 
  -3 -18   7       71.89       86.76     18.36 o 
  -2 -18   7       56.94       80.52     15.65 o 
  -1 -18   7      464.77      477.01     26.14 o 
   0 -18   7       67.01       90.88     18.58 o 
   1 -18   7       37.48       34.57     19.02 o 
   2 -18   7      468.70      477.29     44.13 o 
   3 -18   7       51.43       44.25     16.49 o 
   4 -18   7      886.39      999.04     20.17 o 
   5 -18   7        1.43        6.99     19.08 o 
   6 -18   7      350.45      352.76     30.03 o 
   7 -18   7       63.39       80.00     17.45 o 
   8 -18   7        2.42        8.19     16.91 o 
   9 -18   7      147.93      144.37     20.72 o 
  10 -18   7      132.65       79.00     26.42 o 
  11 -18   7        1.05       -4.50     18.24 o 
  -8 -17   7       46.11       45.04     35.64 o 
  -7 -17   7        0.52       -4.27     19.74 o 
  -6 -17   7      134.92      153.99     17.37 o 
  -5 -17   7        3.71       17.63     16.11 o 
  -4 -17   7       48.19       76.37     36.83 o 
  -3 -17   7       43.56       63.58     18.10 o 
  -2 -17   7       90.05      122.65     23.92 o 
  -1 -17   7      520.65      494.72     17.34 o 
   0 -17   7       28.90       39.19     15.38 o 
   1 -17   7       87.20      107.27     15.81 o 
   2 -17   7       57.81       66.14     18.79 o 
   3 -17   7       24.63       30.16     22.73 o 
   4 -17   7       20.15       24.79     16.34 o 
   5 -17   7      138.53      140.07     22.61 o 
   6 -17   7        0.63        6.72     15.92 o 
   7 -17   7      197.29      179.81     48.76 o 
   8 -17   7        0.03       -8.88     23.90 o 
   9 -17   7       53.09       47.84     17.66 o 
  10 -17   7        8.23       -9.30     17.49 o 
  11 -17   7       15.89       36.54     18.06 o 
  -8 -16   7        3.83        4.72     21.44 o 
  -7 -16   7       74.47       48.45     19.59 o 
  -6 -16   7        0.64      -17.48     18.97 o 
  -5 -16   7        9.56       28.36     17.94 o 
  -4 -16   7       20.59       24.90     23.11 o 
  -3 -16   7      211.71      235.67     16.23 o 
  -2 -16   7        0.38      -14.48     15.23 o 
  -1 -16   7      881.70      944.86     18.60 o 
   0 -16   7       75.92       85.07     18.40 o 
   1 -16   7       84.65       75.54     15.88 o 
   2 -16   7      339.38      378.21     20.63 o 
   3 -16   7       46.12       29.47     31.86 o 
   4 -16   7     1191.92     1275.80     26.51 o 
   5 -16   7       27.06       27.38     20.47 o 
   6 -16   7      106.37      142.36     30.51 o 
   7 -16   7      214.43      215.05     20.48 o 
   8 -16   7        5.26       37.03     18.67 o 
   9 -16   7      147.34      180.29     23.70 o 
  10 -16   7       10.73       28.62     53.57 o 
  11 -16   7       11.24        7.81     19.62 o 
  12 -16   7       56.76       52.25     18.90 o 
  -9 -15   7        0.57        6.74     19.66 o 
  -8 -15   7       35.66       19.94     16.80 o 
  -7 -15   7        4.08       38.85     18.64 o 
  -6 -15   7       72.23       93.94     18.43 o 
  -5 -15   7       10.49       29.57     15.58 o 
  -4 -15   7      115.33      127.43     18.10 o 
  -3 -15   7       70.58       70.79     17.38 o 
  -2 -15   7        7.49       22.15     18.74 o 
  -1 -15   7     1120.42     1222.99     90.39 o 
   0 -15   7      225.23      213.87     18.29 o 
   1 -15   7      576.02      627.16     27.76 o 
   2 -15   7       45.33       37.35     18.90 o 
   3 -15   7       44.85       31.51     18.87 o 
   4 -15   7       53.23       80.15     22.18 o 
   5 -15   7      121.73      153.81     15.92 o 
   6 -15   7       32.92       17.55     15.46 o 
   7 -15   7      128.80      149.06     22.91 o 
   8 -15   7       22.25       36.46     18.42 o 
   9 -15   7       28.72       31.13     17.77 o 
  10 -15   7       13.75        1.71     21.55 o 
  11 -15   7       26.37       28.78     32.78 o 
  12 -15   7       32.82       17.35     27.92 o 
 -10 -14   7        0.04        6.35     20.80 o 
  -9 -14   7       93.75       28.77     39.04 o 
  -8 -14   7        5.28       26.08     23.22 o 
  -7 -14   7       63.65       38.91     19.00 o 
  -6 -14   7        5.06       21.27     18.02 o 
  -5 -14   7        0.07      -17.60     17.60 o 
  -4 -14   7        2.80       27.72     14.85 o 
  -3 -14   7       30.60       11.47     15.23 o 
  -2 -14   7      231.29      218.42     16.07 o 
  -1 -14   7      349.12      370.26     15.81 o 
   0 -14   7       26.64       43.67     15.46 o 
   1 -14   7        8.86       54.69     18.46 o 
   2 -14   7       33.96       38.34     22.53 o 
   3 -14   7      352.44      366.00     23.28 o 
   4 -14   7     2457.34     2634.50    109.10 o 
   5 -14   7       44.23       46.42     18.03 o 
   6 -14   7      173.80      176.93     16.47 o 
   7 -14   7      136.15      173.56     16.80 o 
   8 -14   7       13.46       30.71     18.43 o 
   9 -14   7       31.90       70.61     25.87 o 
  10 -14   7       12.38       17.48     18.55 o 
  11 -14   7      107.04      103.60     20.53 o 
  12 -14   7        9.41      -12.17     20.52 o 
  13 -14   7        1.78       -5.09     18.40 o 
 -10 -13   7        0.13       -4.35     19.06 o 
  -9 -13   7        3.56       30.58     29.54 o 
  -8 -13   7       35.21       47.75     18.52 o 
  -7 -13   7      261.00      265.69     27.27 o 
  -6 -13   7        1.13       11.41     30.46 o 
  -5 -13   7       31.44       11.53     17.60 o 
  -4 -13   7       10.00       42.84     17.74 o 
  -3 -13   7      265.75      266.67     41.69 o 
  -2 -13   7        3.66       35.09     29.97 o 
  -1 -13   7      333.50      353.33     22.36 o 
   0 -13   7       23.47       40.79     22.11 o 
   1 -13   7      348.43      366.33     17.45 o 
   2 -13   7        1.13       -8.63     26.30 o 
   3 -13   7       20.96       35.43     18.64 o 
   4 -13   7     1905.18     2034.03     59.46 o 
   5 -13   7        1.00       -6.21     17.76 o 
   6 -13   7      131.55      140.31     18.37 o 
   7 -13   7        6.36       25.38     17.96 o 
   8 -13   7       22.49       25.02     18.51 o 
   9 -13   7        0.89        0.41     15.64 o 
  10 -13   7       70.71       64.23     16.56 o 
  11 -13   7       93.38       99.72     25.22 o 
  12 -13   7      189.03      138.91     23.38 o 
  13 -13   7        0.42       -7.20     20.49 o 
 -11 -12   7        5.42      -36.94     36.94 o 
 -10 -12   7        0.16        8.69     18.80 o 
  -9 -12   7      171.03      152.34     16.57 o 
  -8 -12   7      229.77      235.12     70.48 o 
  -7 -12   7      327.68      367.39     37.48 o 
  -6 -12   7      419.75      501.57     23.18 o 
  -5 -12   7        6.82        4.05     17.18 o 
  -4 -12   7      116.98      120.67     18.43 o 
  -3 -12   7      159.61      190.36     15.50 o 
  -2 -12   7     1115.07     1180.14     45.82 o 
  -1 -12   7        4.24       23.69     15.04 o 
   0 -12   7      295.46      284.41     19.83 o 
   1 -12   7      223.15      240.33     26.03 o 
   2 -12   7        2.95       -2.45     16.22 o 
   3 -12   7      111.03      126.64     19.17 o 
   4 -12   7     1331.50     1335.18     23.21 o 
   5 -12   7        6.93       26.44     18.29 o 
   6 -12   7     1260.52     1242.28     20.63 o 
   7 -12   7       61.78       64.48     18.65 o 
   8 -12   7        4.45       -7.96     22.45 o 
   9 -12   7      303.05      302.47     16.98 o 
  10 -12   7        9.66        4.96     23.38 o 
  11 -12   7      210.39      240.54     17.98 o 
  12 -12   7       80.68       50.67     24.09 o 
  13 -12   7        4.39       13.19     18.17 o 
 -11 -11   7       27.49       70.09     34.78 o 
 -10 -11   7        4.20      -16.68     34.02 o 
  -9 -11   7      199.63      200.94     24.68 o 
  -8 -11   7       34.06       24.11     18.12 o 
  -7 -11   7      108.46      149.76     18.04 o 
  -6 -11   7       51.05       69.13     17.38 o 
  -5 -11   7       58.04       61.39     17.27 o 
  -4 -11   7      316.81      317.85     19.06 o 
  -3 -11   7      881.35      908.01     50.84 o 
  -2 -11   7        0.68       15.51     17.60 o 
  -1 -11   7     3065.16     2971.46     32.89 o 
   0 -11   7       57.94       65.62     23.65 o 
   1 -11   7       13.35       22.97     15.50 o 
   2 -11   7      282.31      271.09     24.55 o 
   3 -11   7       13.24       39.86     16.76 o 
   4 -11   7     7931.44     8058.92     40.41 o 
   5 -11   7        8.91       17.29     15.69 o 
   6 -11   7     1721.38     1660.09     22.20 o 
   7 -11   7      260.36      301.89     17.22 o 
   8 -11   7       13.89       33.39     18.20 o 
   9 -11   7       32.42       37.56     17.92 o 
  10 -11   7       95.86      102.34     19.01 o 
  11 -11   7        0.81       22.14     18.66 o 
  12 -11   7      389.96      396.96     25.80 o 
  13 -11   7        0.15       -2.61     20.52 o 
 -12 -10   7       12.42        0.88     19.76 o 
 -11 -10   7       33.35       36.13     20.05 o 
 -10 -10   7        8.84       15.61     21.84 o 
  -9 -10   7      128.64      140.08     15.58 o 
  -8 -10   7      283.27      273.90     22.95 o 
  -7 -10   7       28.90       13.79     21.57 o 
  -6 -10   7     2191.17     2208.53     32.87 o 
  -5 -10   7       55.97       55.65     15.24 o 
  -4 -10   7     4391.26     4257.42     51.15 o 
  -3 -10   7      163.75      182.36     18.42 o 
  -2 -10   7      440.58      433.54     27.38 o 
  -1 -10   7       42.81       39.88     15.46 o 
   0 -10   7      146.24      112.08     18.65 o 
   1 -10   7      420.75      452.59     20.92 o 
   2 -10   7       16.78       23.59     18.90 o 
   3 -10   7        2.40        2.57     19.18 o 
   4 -10   7       19.73        6.43     18.68 o 
   5 -10   7       85.16       62.59     23.33 o 
   6 -10   7     2500.95     2470.81     25.08 o 
   7 -10   7       60.60       79.33     17.58 o 
   8 -10   7        8.26       11.97     18.03 o 
   9 -10   7      849.78      865.87     49.59 o 
  10 -10   7        1.84        0.03     22.79 o 
  11 -10   7      197.13      189.03     17.29 o 
  12 -10   7      167.30      181.99     20.59 o 
  13 -10   7        7.32       -8.86     35.75 o 
  14 -10   7        0.27       14.41     25.81 o 
 -12  -9   7       42.34       37.70     18.06 o 
 -11  -9   7      123.24       94.03     30.89 o 
 -10  -9   7        9.71       13.50     30.35 o 
  -9  -9   7      384.70      434.89     19.57 o 
  -8  -9   7      189.47      182.91     15.39 o 
  -7  -9   7      246.62      273.73     16.04 o 
  -6  -9   7      108.29       91.44     20.73 o 
  -5  -9   7        1.01       10.45     17.20 o 
  -4  -9   7       24.79       56.74     32.08 o 
  -3  -9   7     1059.47      932.39     66.68 o 
  -2  -9   7      290.66      276.20     25.17 o 
  -1  -9   7     1830.39     1665.15     24.24 o 
   0  -9   7       51.81       76.18     25.76 o 
   1  -9   7       74.24       68.70     22.25 o 
   2  -9   7      277.20      261.45     18.41 o 
   3  -9   7      124.64      109.48     20.70 o 
   4  -9   7     8423.13     7950.36    382.56 o 
   5  -9   7        3.58        7.09     15.92 o 
   6  -9   7     2055.57     2046.63     46.55 o 
   7  -9   7      979.06     1000.34     25.44 o 
   8  -9   7       69.08       59.94     15.39 o 
   9  -9   7      103.83      118.91     18.41 o 
  10  -9   7      153.18      148.49     16.45 o 
  11  -9   7      120.13      138.79     23.40 o 
  12  -9   7      253.03      211.12     20.99 o 
  13  -9   7        5.05       37.42     23.78 o 
  14  -9   7       98.67       61.26     20.96 o 
 -13  -8   7       10.58        6.41     18.17 o 
 -12  -8   7      189.51      164.64     21.31 o 
 -11  -8   7       11.89       28.43     18.89 o 
 -10  -8   7        6.41       19.98     21.92 o 
  -9  -8   7      212.73      204.50     15.77 o 
  -8  -8   7      183.17      220.52     18.01 o 
  -7  -8   7       29.33        5.00     18.41 o 
  -6  -8   7     2173.10     2262.35     91.74 o 
  -5  -8   7       68.74       64.45     15.16 o 
  -4  -8   7      557.16      577.16     23.53 o 
  -3  -8   7      206.53      184.40     22.84 o 
  -2  -8   7        4.56       19.01     16.19 o 
  -1  -8   7     4205.25     4474.44     44.04 o 
   0  -8   7      589.28      615.54     23.44 o 
   1  -8   7      199.79      178.71     26.43 o 
   2  -8   7     2432.31     2417.68     33.85 o 
   3  -8   7      232.67      243.83     21.20 o 
   4  -8   7     1067.65     1123.23     27.12 o 
   5  -8   7      197.32      195.68     19.97 o 
   6  -8   7       91.67      100.41     15.73 o 
   7  -8   7     1925.22     2081.98     50.92 o 
   8  -8   7        0.02       -3.44     17.80 o 
   9  -8   7       15.21       16.66     17.38 o 
  10  -8   7        5.24       15.52     17.76 o 
  11  -8   7      352.04      350.35     17.95 o 
  12  -8   7        8.69        5.83     16.22 o 
  13  -8   7        0.30        3.07     17.10 o 
  14  -8   7        1.22       17.43     23.06 o 
 -13  -7   7       12.23       24.99     20.93 o 
 -12  -7   7        1.27       -0.44     44.39 o 
 -11  -7   7      182.44      168.91     16.86 o 
 -10  -7   7        0.38        3.52     17.62 o 
  -9  -7   7      659.13      667.95     32.52 o 
  -8  -7   7      656.70      669.59     17.49 o 
  -7  -7   7     1353.29     1329.44     21.97 o 
  -6  -7   7       90.30       99.25     15.66 o 
  -5  -7   7       12.09        8.21     17.49 o 
  -4  -7   7     2798.40     2757.59     26.61 o 
  -3  -7   7      260.79      280.02     19.48 o 
  -2  -7   7      347.39      327.38     17.57 o 
  -1  -7   7     8497.82     8627.00    223.77 o 
   0  -7   7      437.70      452.49     21.12 o 
   1  -7   7     2061.51     2096.08     53.07 o 
   2  -7   7      497.26      410.65     20.67 o 
   3  -7   7       26.03        9.85     19.80 o 
   4  -7   7     2740.62     2809.02     30.77 o 
   5  -7   7       64.66       67.20     16.08 o 
   6  -7   7     2984.29     3061.94     30.49 o 
   7  -7   7       12.46       21.45     22.76 o 
   8  -7   7       15.87       23.29     15.38 o 
   9  -7   7      471.18      483.22     20.03 o 
  10  -7   7       52.98       68.08     17.98 o 
  11  -7   7      236.24      241.62     23.87 o 
  12  -7   7       76.98       55.92     18.94 o 
  13  -7   7       17.80       20.31     19.76 o 
  14  -7   7        8.65        0.73     20.54 o 
 -13  -6   7        1.37       -8.35     19.39 o 
 -12  -6   7       93.13      124.00     32.62 o 
 -11  -6   7        0.91       -6.27     15.12 o 
 -10  -6   7        4.01       16.07     17.12 o 
  -9  -6   7        9.99       24.82     15.27 o 
  -8  -6   7      143.46      134.68     18.49 o 
  -7  -6   7      285.83      335.07     22.22 o 
  -6  -6   7     1080.28     1117.28     45.71 o 
  -5  -6   7        9.67       20.15     14.93 o 
  -4  -6   7      347.24      363.89     17.30 o 
  -3  -6   7       14.21       42.33     19.07 o 
  -2  -6   7      919.52      863.67     25.29 o 
  -1  -6   7    34726.96    37633.93    406.89 o 
   0  -6   7        3.01       19.17     27.09 o 
   1  -6   7    20858.63    21224.70    399.28 o 
   2  -6   7      130.66      142.93     22.61 o 
   3  -6   7     1191.40     1126.66     34.38 o 
   4  -6   7        0.23       -4.07     23.51 o 
   5  -6   7       46.01       41.66     21.92 o 
   6  -6   7     1130.06     1182.96     41.28 o 
   7  -6   7     3013.20     2976.98     30.94 o 
   8  -6   7      135.02      144.61     16.50 o 
   9  -6   7        9.51        4.48     15.27 o 
  10  -6   7       53.86       33.16     31.64 o 
  11  -6   7      116.85      135.42     16.30 o 
  12  -6   7      120.96       98.46     19.24 o 
  13  -6   7       12.98       -5.94     19.98 o 
  14  -6   7        5.56        7.90     20.15 o 
 -14  -5   7        3.37       -4.49     18.25 o 
 -13  -5   7       28.48       35.89     17.49 o 
 -12  -5   7       45.77       38.33     21.22 o 
 -11  -5   7      185.61      206.87     18.38 o 
 -10  -5   7       70.78       72.94     14.93 o 
  -9  -5   7     1076.51     1058.61    108.86 o 
  -8  -5   7      496.37      475.42     23.98 o 
  -7  -5   7      793.64      797.34     55.21 o 
  -6  -5   7      916.51      940.05     21.33 o 
  -5  -5   7       15.97       14.67     15.35 o 
  -4  -5   7     2694.14     2809.16     49.40 o 
  -3  -5   7      103.09      110.64     23.90 o 
  -2  -5   7     9231.29     9119.36     73.79 o 
  -1  -5   7     1716.16     1965.53     56.04 o 
   0  -5   7       83.89       78.27     20.66 o 
   1  -5   7    17597.35    18597.12    372.60 o 
   2  -5   7     5758.30     5339.15    137.22 o 
   3  -5   7       98.17       98.35     21.33 o 
   4  -5   7     7952.60     8181.58     81.03 o 
   5  -5   7       42.48       53.42     18.42 o 
   6  -5   7     6424.34     6479.84    116.21 o 
   7  -5   7     1788.35     1815.58     30.08 o 
   8  -5   7        1.04       10.34     18.17 o 
   9  -5   7       34.97       41.04     21.71 o 
  10  -5   7        0.90       13.16     18.25 o 
  11  -5   7      656.53      718.59     32.25 o 
  12  -5   7       64.16       59.31     18.96 o 
  13  -5   7        4.70      -11.59     24.28 o 
  14  -5   7        5.09      -17.98     27.86 o 
 -14  -4   7      137.30      138.01     57.40 o 
 -13  -4   7        2.87      -12.52     17.45 o 
 -12  -4   7      116.93      132.07     16.60 o 
 -11  -4   7       52.41       79.64     17.36 o 
 -10  -4   7       84.61       82.00     17.76 o 
  -9  -4   7       19.18       33.02     17.28 o 
  -8  -4   7      157.21      163.18     15.88 o 
  -7  -4   7       89.66      108.98     31.21 o 
  -6  -4   7     1500.47     1470.10     20.60 o 
  -5  -4   7        3.61        8.44     15.46 o 
  -4  -4   7     1672.24     1621.08     25.33 o 
  -3  -4   7       44.03       56.12     17.26 o 
  -2  -4   7     1376.43     1391.05     30.82 o 
  -1  -4   7    45216.45    46859.86   1121.82 o 
   0  -4   7        8.51        3.32     31.99 o 
   1  -4   7     1452.22     1190.18     33.00 o 
   2  -4   7      740.26      755.87     34.42 o 
   3  -4   7      284.67      274.56     23.75 o 
   4  -4   7     5300.71     5566.64    125.83 o 
   5  -4   7       15.28        5.82     22.64 o 
   6  -4   7     4781.42     4858.90     96.05 o 
   7  -4   7       33.68       25.16     22.60 o 
   8  -4   7        0.53       12.96     22.14 o 
   9  -4   7      406.03      452.06     25.82 o 
  10  -4   7       24.41       26.13     17.26 o 
  11  -4   7       51.05       55.13     18.48 o 
  12  -4   7      541.00      530.61     21.82 o 
  13  -4   7        0.82       -1.87     19.60 o 
  14  -4   7       15.15        9.84     24.62 o 
 -14  -3   7        0.58       12.73     27.27 o 
 -13  -3   7       58.17       59.14     20.47 o 
 -12  -3   7        0.92       10.07     18.10 o 
 -11  -3   7      213.13      185.33     18.01 o 
 -10  -3   7        7.77       17.20     15.16 o 
  -9  -3   7      517.55      534.65     33.27 o 
  -8  -3   7      284.99      271.22     21.92 o 
  -7  -3   7       25.53       29.99     17.92 o 
  -6  -3   7      971.97      937.82     26.58 o 
  -5  -3   7       26.26       20.91     18.60 o 
  -4  -3   7     4005.43     3749.58     37.06 o 
  -3  -3   7        8.47        6.08     18.33 o 
  -2  -3   7     3651.35     3518.60     34.08 o 
  -1  -3   7     6410.20     6684.03     74.33 o 
   0  -3   7      111.85      118.83     34.10 o 
   1  -3   7     1175.56      867.90     55.75 o 
   2  -3   7     1450.13     1309.21     39.84 o 
   3  -3   7      174.23      171.96     28.56 o 
   4  -3   7      614.74      484.59     23.93 o 
   5  -3   7        3.25        9.08     18.86 o 
   6  -3   7     3579.85     3755.63     36.67 o 
   7  -3   7      878.61      844.45     26.64 o 
   8  -3   7      210.13      197.00     19.56 o 
   9  -3   7      791.82      869.73     25.48 o 
  10  -3   7        0.04       22.07     16.98 o 
  11  -3   7      777.52      939.99     26.24 o 
  12  -3   7       25.02       20.36     18.34 o 
  13  -3   7        5.84        9.41     19.82 o 
  14  -3   7       22.87       14.15     17.22 o 
 -14  -2   7       16.49       26.42     43.25 o 
 -13  -2   7        2.97      -15.14     23.60 o 
 -12  -2   7       75.66       66.01     16.19 o 
 -11  -2   7      191.74      187.05     17.42 o 
 -10  -2   7        2.54       22.52     17.10 o 
  -9  -2   7      238.56      258.00     25.87 o 
  -8  -2   7       71.49       68.32     24.68 o 
  -7  -2   7        3.20      -14.42     17.78 o 
  -6  -2   7     2758.58     2740.23    111.61 o 
  -5  -2   7       37.20       68.25     16.23 o 
  -4  -2   7       74.62      107.46     25.49 o 
  -3  -2   7      111.37      105.94     21.64 o 
  -2  -2   7        0.07      -18.54     23.40 o 
  -1  -2   7     2116.64     2485.11     43.07 o 
   0  -2   7      129.24      116.60     34.90 o 
   1  -2   7     7830.58     7772.40     83.33 o 
   2  -2   7      692.43      728.82     38.48 o 
   3  -2   7       75.87       80.98     27.61 o 
   4  -2   7      296.18      220.74     19.67 o 
   5  -2   7        4.30        6.59     31.54 o 
   6  -2   7        7.07        8.46     21.27 o 
   7  -2   7        6.24       19.32     18.24 o 
   8  -2   7      141.41      157.40     19.26 o 
   9  -2   7       30.95       30.44     15.46 o 
  10  -2   7        0.26        5.67     14.70 o 
  11  -2   7       88.58      113.29     16.46 o 
  12  -2   7      258.66      292.16     20.50 o 
  13  -2   7       39.09       36.29     17.64 o 
  14  -2   7       20.19       12.83     20.67 o 
 -14  -1   7       11.22        8.21     24.55 o 
 -13  -1   7        0.24       41.79     19.61 o 
 -12  -1   7        1.56        1.71     15.61 o 
 -11  -1   7      267.60      328.21     31.22 o 
 -10  -1   7       33.30       32.42     17.40 o 
  -9  -1   7      228.31      267.87     21.76 o 
  -8  -1   7      212.91      184.15     15.89 o 
  -7  -1   7     1486.17     1549.06     69.83 o 
  -6  -1   7      407.60      313.52     22.95 o 
  -5  -1   7        8.55       -1.39     19.50 o 
  -4  -1   7     6547.54     5760.48    131.21 o 
  -3  -1   7      134.61      109.27     22.43 o 
  -2  -1   7      969.30      813.05     25.80 o 
  -1  -1   7     2568.72     2544.53     55.82 o 
   0  -1   7      264.27      227.97     37.38 o 
   1  -1   7      120.40      119.08     47.55 o 
   2  -1   7      403.47      385.24     48.27 o 
   3  -1   7      139.36      152.67     28.67 o 
   4  -1   7    10390.57    11549.12    206.24 o 
   5  -1   7       38.59       39.61     23.14 o 
   6  -1   7      263.77      250.44     16.65 o 
   7  -1   7      320.29      306.78     19.92 o 
   8  -1   7       58.73       71.17     22.53 o 
   9  -1   7      284.27      298.74     29.11 o 
  10  -1   7        2.99       -2.16     14.74 o 
  11  -1   7      485.11      428.05     20.61 o 
  12  -1   7       63.70       67.14     18.80 o 
  13  -1   7       20.37        0.74     24.82 o 
  14  -1   7        5.18       -9.18     18.25 o 
 -15   0   7        0.03       10.87     17.75 o 
 -14   0   7       73.17       73.10     35.96 o 
 -13   0   7       10.67       -0.43     19.30 o 
 -12   0   7       90.26       90.65     24.25 o 
 -11   0   7      174.55      168.56     17.51 o 
 -10   0   7       54.98       92.97     21.08 o 
  -9   0   7      385.90      377.32     17.78 o 
  -8   0   7        4.41       -4.03     17.00 o 
  -7   0   7      826.71      774.75     23.49 o 
  -6   0   7       45.52       27.09     15.85 o 
  -5   0   7      367.04      367.58     28.41 o 
  -4   0   7     6298.92     6739.05     43.14 o 
  -3   0   7     1501.13     1305.94     25.85 o 
  -2   0   7     4440.45     4233.14    121.21 o 
  -1   0   7     1216.97     1020.08     31.90 o 
   0   0   7       10.80        5.84     35.40 o 
   2   0   7        2.22        7.78     67.17 o 
   3   0   7     1176.29     1073.90     37.20 o 
   4   0   7     1919.90     2301.08     73.72 o 
   5   0   7      106.08      108.72     19.71 o 
   6   0   7     1789.77     1794.10     40.49 o 
   7   0   7       24.51       26.07     22.49 o 
   8   0   7      223.65      237.18     21.39 o 
   9   0   7      543.91      560.83     35.11 o 
  10   0   7        6.89       21.89     17.10 o 
  11   0   7       65.06       44.96     18.75 o 
  12   0   7       97.32      106.62     16.65 o 
  13   0   7        0.53       28.19     24.51 o 
  14   0   7      132.69       78.01     19.24 o 
 -15   1   7        6.35       -3.53     20.52 o 
 -14   1   7       77.30       77.88     25.08 o 
 -13   1   7        0.20       19.72     18.84 o 
 -12   1   7      107.04      106.62     21.91 o 
 -11   1   7      115.18      102.93     15.31 o 
 -10   1   7       55.96       91.81     34.34 o 
  -9   1   7       50.43       48.01     20.62 o 
  -8   1   7      452.28      437.21     21.66 o 
  -7   1   7     2773.99     2881.78     36.89 o 
  -6   1   7    10992.32    10918.94    204.68 o 
  -5   1   7      472.89      515.46     27.12 o 
  -4   1   7    10049.81     9674.16    376.98 o 
  -3   1   7        0.58        2.66     19.40 o 
  -2   1   7      756.30      758.48     29.24 o 
  -1   1   7     1524.58     1450.27     37.42 o 
   0   1   7      550.73      488.67     38.32 o 
   1   1   7     3753.26     3522.63     76.61 o 
   2   1   7      202.13      113.43     38.03 o 
   3   1   7      831.05      971.69     48.85 o 
   4   1   7      355.18      500.88     27.92 o 
   5   1   7        4.73        4.71     15.96 o 
   6   1   7       18.50       26.90     17.32 o 
   7   1   7     1604.38     1674.57     53.40 o 
   8   1   7       34.68       35.65     18.28 o 
   9   1   7      936.69      963.94     53.38 o 
  10   1   7        3.49        2.23     15.50 o 
  11   1   7      136.63      162.66     23.06 o 
  12   1   7      190.98      203.27     23.56 o 
  13   1   7       27.29       21.89     17.91 o 
  14   1   7       73.34       60.56     18.97 o 
 -15   2   7        1.55       -9.31     17.68 o 
 -14   2   7      183.18      144.91     45.36 o 
 -13   2   7       10.52       32.00     16.03 o 
 -12   2   7      138.62      152.38     18.41 o 
 -11   2   7       78.22       65.11     17.32 o 
 -10   2   7        0.55        1.00     23.81 o 
  -9   2   7      583.05      496.22     21.66 o 
  -8   2   7       11.40       16.04     27.81 o 
  -7   2   7     2156.85     1903.66     30.28 o 
  -6   2   7      163.28      148.74     16.38 o 
  -5   2   7      308.85      271.53     21.23 o 
  -4   2   7     3438.32     3187.14     34.67 o 
  -3   2   7     1673.62     1590.16     29.64 o 
  -2   2   7      793.13      812.18     28.32 o 
  -1   2   7       17.88        6.58     27.73 o 
   0   2   7       39.88       36.43     26.91 o 
   1   2   7      211.52      156.85     34.29 o 
   2   2   7     6647.14     6519.10    203.55 o 
   3   2   7     1273.37     1543.76     76.88 o 
   4   2   7      754.65      641.62     27.78 o 
   5   2   7        0.04       15.77     31.54 o 
   6   2   7     6022.60     6584.85     42.82 o 
   7   2   7      319.52      286.52     32.68 o 
   8   2   7      218.14      227.27     19.32 o 
   9   2   7        8.63       21.05     17.28 o 
  10   2   7       16.50       36.89     20.79 o 
  11   2   7      134.86      130.32     18.65 o 
  12   2   7      198.38      213.27     18.02 o 
  13   2   7       29.73       25.58     17.83 o 
  14   2   7      107.42       66.20     22.46 o 
 -15   3   7        8.70       20.16     20.29 o 
 -14   3   7       56.30       27.95     24.09 o 
 -13   3   7        4.87       27.38     21.17 o 
 -12   3   7      416.57      410.12     16.88 o 
 -11   3   7       32.03        7.83     36.18 o 
 -10   3   7      116.07      120.20     17.69 o 
  -9   3   7       71.61       83.27     14.85 o 
  -8   3   7      240.47      232.23     31.43 o 
  -7   3   7      875.56      887.41     36.15 o 
  -6   3   7     3215.33     2838.65    220.83 o 
  -5   3   7      947.32      941.89     20.90 o 
  -4   3   7     4527.94     4742.14     35.56 o 
  -3   3   7       12.25       19.52     21.08 o 
  -2   3   7       27.69       23.80     22.80 o 
  -1   3   7      112.45       70.52     25.59 o 
   0   3   7       17.26       32.47     26.05 o 
   1   3   7    28485.83    27731.50    687.95 o 
   2   3   7     4151.31     4205.89     50.34 o 
   3   3   7     2953.46     2710.65     36.86 o 
   4   3   7        0.67        6.73     19.28 o 
   5   3   7        8.49       18.15     22.18 o 
   6   3   7      438.49      494.66     26.03 o 
   7   3   7     3074.38     3150.89    112.73 o 
   8   3   7        5.14        2.54     15.88 o 
   9   3   7      214.59      205.40     18.78 o 
  10   3   7        2.42        5.05     15.62 o 
  11   3   7        0.67      -10.40     18.09 o 
  12   3   7       15.74       22.46     16.53 o 
  13   3   7       35.67       32.75     19.78 o 
 -15   4   7       10.60       13.88     18.41 o 
 -14   4   7       35.55       49.21     25.33 o 
 -13   4   7        1.31       -3.45     16.11 o 
 -12   4   7       51.01       68.91     20.36 o 
 -11   4   7      101.88      118.46     19.49 o 
 -10   4   7       18.14       48.40     17.08 o 
  -9   4   7      808.83      757.54     17.42 o 
  -8   4   7        9.95        7.99     14.82 o 
  -7   4   7      164.82      157.16     17.54 o 
  -6   4   7      524.55      530.56     17.38 o 
  -5   4   7      264.34      265.36     19.79 o 
  -4   4   7      316.65      437.25     19.77 o 
  -3   4   7        2.47        5.97     18.01 o 
  -2   4   7       33.68       45.69     21.55 o 
  -1   4   7     7556.57     7703.53    134.77 o 
   0   4   7     1667.09     1638.52     33.01 o 
   1   4   7     1087.31     1129.52     31.05 o 
   2   4   7      240.56      205.84     27.65 o 
   3   4   7     6037.86     6142.61    137.62 o 
   4   4   7     7100.80     6998.92    232.76 o 
   5   4   7       35.44       46.50     21.73 o 
   6   4   7     3485.85     3750.30     35.47 o 
   7   4   7       19.43       19.22     23.00 o 
   8   4   7      389.73      453.45     23.98 o 
   9   4   7       59.65       65.44     15.88 o 
  10   4   7        7.39       24.78     15.46 o 
  11   4   7      215.32      277.41     20.17 o 
  12   4   7       27.64       16.68     20.14 o 
  13   4   7       27.63       34.83     28.24 o 
 -15   5   7        3.91       -2.79     20.02 o 
 -14   5   7       75.99       64.70     20.84 o 
 -13   5   7        0.72       -6.80     16.15 o 
 -12   5   7      773.46      807.46     20.50 o 
 -11   5   7        0.85      -13.89     27.70 o 
 -10   5   7        5.53        1.89     16.36 o 
  -9   5   7       24.76       33.10     14.89 o 
  -8   5   7        0.27       25.54     15.03 o 
  -7   5   7      612.75      637.43     24.85 o 
  -6   5   7       78.91       86.49     15.16 o 
  -5   5   7      199.82      214.18     20.04 o 
  -4   5   7     1364.27     1373.08     22.71 o 
  -3   5   7      445.09      449.14     19.32 o 
  -2   5   7     3902.03     3569.09     55.78 o 
  -1   5   7     1367.69     1358.54     28.06 o 
   0   5   7       40.79       44.34     22.72 o 
   1   5   7    14769.78    14442.03    322.47 o 
   2   5   7        1.24       -1.25     18.13 o 
   3   5   7     3601.55     3807.48     36.92 o 
   4   5   7       67.65       39.24     16.04 o 
   5   5   7       60.53       62.30     17.07 o 
   6   5   7      601.56      627.80     43.32 o 
   7   5   7      457.99      493.38     20.82 o 
   8   5   7       60.60       58.21     22.36 o 
   9   5   7       29.99       28.76     21.88 o 
  10   5   7       10.62        1.93     15.46 o 
  11   5   7       12.07       32.57     18.74 o 
  12   5   7        4.25        6.60     17.10 o 
  13   5   7        0.67        5.72     18.06 o 
 -15   6   7       21.50       13.42     20.70 o 
 -14   6   7        5.53       -3.65     17.25 o 
 -13   6   7        0.59       31.29     16.61 o 
 -12   6   7       52.77       45.97     17.28 o 
 -11   6   7       13.00        5.57     14.93 o 
 -10   6   7      140.33      154.25     17.71 o 
  -9   6   7       90.53      116.53     39.31 o 
  -8   6   7       67.11       21.21     19.71 o 
  -7   6   7      753.85      732.44     21.02 o 
  -6   6   7     1372.80     1291.48     33.89 o 
  -5   6   7       25.30       40.50     22.09 o 
  -4   6   7     2666.52     2722.40     26.25 o 
  -3   6   7       32.66       39.24     23.36 o 
  -2   6   7     9793.31     8803.66    130.26 o 
  -1   6   7      384.21      401.81     26.96 o 
   0   6   7     3215.47     3274.87     38.28 o 
   1   6   7       37.10       28.59     22.08 o 
   2   6   7     1387.70     1298.98     30.31 o 
   3   6   7     2155.25     2128.11     28.78 o 
   4   6   7     4170.25     4137.40     36.76 o 
   5   6   7        6.85      -10.45     22.14 o 
   6   6   7     1889.61     1848.40     26.09 o 
   7   6   7      480.56      501.00     20.39 o 
   8   6   7       43.69       59.24     15.65 o 
   9   6   7      168.00      185.51     16.26 o 
  10   6   7        5.45       25.37     15.85 o 
  11   6   7       21.74       24.99     22.95 o 
  12   6   7       25.83       21.17     24.43 o 
 -15   7   7       16.00       -6.27     18.25 o 
 -14   7   7       41.11        2.71     18.41 o 
 -13   7   7       12.36       25.58     16.49 o 
 -12   7   7      126.20       88.67     21.92 o 
 -11   7   7      206.44      209.99     17.74 o 
 -10   7   7        4.66       16.27     14.85 o 
  -9   7   7     1006.39      967.32     31.28 o 
  -8   7   7        1.30      -17.42     17.42 o 
  -7   7   7        8.30       13.45     15.58 o 
  -6   7   7       98.52       93.33     21.19 o 
  -5   7   7      656.72      638.73     23.87 o 
  -4   7   7       58.44       88.71     21.82 o 
  -3   7   7        4.22       -3.27     16.00 o 
  -2   7   7     1201.72     1365.16     22.85 o 
  -1   7   7    16945.41    17518.93     83.08 o 
   0   7   7      284.24      273.52     22.52 o 
   1   7   7      844.65      725.34     24.54 o 
   2   7   7     1428.99     1484.62     40.49 o 
   3   7   7     2677.59     2629.52     38.79 o 
   4   7   7      140.41      175.57     19.83 o 
   5   7   7       56.35       69.13     21.17 o 
   6   7   7     1521.13     1563.41     27.36 o 
   7   7   7        4.09       -5.41     15.23 o 
   8   7   7      516.78      536.03     18.56 o 
   9   7   7       21.95       22.46     23.11 o 
  10   7   7        2.17       17.78     18.64 o 
  11   7   7        1.76        1.17     18.84 o 
  12   7   7       73.18       60.89     27.49 o 
 -15   8   7       30.25       11.68     21.10 o 
 -14   8   7        3.72      -15.40     19.55 o 
 -13   8   7        0.18      -10.91     23.65 o 
 -12   8   7      503.26      518.46     17.56 o 
 -11   8   7      130.70      179.88     20.57 o 
 -10   8   7      187.81      201.46     18.04 o 
  -9   8   7       42.31       22.27     15.46 o 
  -8   8   7      266.82      292.78     38.56 o 
  -7   8   7      426.78      437.60     19.13 o 
  -6   8   7     3351.28     3348.89     39.50 o 
  -5   8   7      120.88       94.84     18.20 o 
  -4   8   7     6128.24     5951.85     73.49 o 
  -3   8   7        0.21       13.21     17.92 o 
  -2   8   7     2418.11     2219.61     26.92 o 
  -1   8   7      832.69      844.98     24.07 o 
   0   8   7      232.53      232.14     18.94 o 
   1   8   7      905.72      826.15     23.81 o 
   2   8   7     1018.86     1003.51     24.40 o 
   3   8   7      295.94      293.10     24.33 o 
   4   8   7      269.66      264.51     19.21 o 
   5   8   7       82.50      100.42     21.55 o 
   6   8   7       30.22        7.83     15.35 o 
   7   8   7      317.13      318.18     25.06 o 
   8   8   7       67.90       68.29     22.60 o 
   9   8   7        1.97        2.08     18.06 o 
  10   8   7        1.81        2.00     19.38 o 
  11   8   7       23.28       34.34     23.56 o 
  12   8   7       15.74        2.96     18.09 o 
 -15   9   7        1.99       13.07     25.81 o 
 -14   9   7        3.88       -1.71     17.26 o 
 -13   9   7       12.34       36.22     40.61 o 
 -12   9   7       62.71       77.00     21.69 o 
 -11   9   7      231.11      235.45     18.18 o 
 -10   9   7      149.96      160.96     17.87 o 
  -9   9   7     1094.81     1160.48     32.20 o 
  -8   9   7        1.02       -1.03     16.86 o 
  -7   9   7      651.44      627.07     24.96 o 
  -6   9   7      463.91      406.83     18.77 o 
  -5   9   7     1622.62     1547.11     26.49 o 
  -4   9   7     2595.41     2613.07     41.54 o 
  -3   9   7     1356.06     1298.59     20.94 o 
  -2   9   7       53.03       57.10     18.06 o 
  -1   9   7     1577.71     1586.81     22.81 o 
   0   9   7      164.41      165.69     31.59 o 
   1   9   7     1706.02     1573.41     37.25 o 
   2   9   7       32.97       28.61     23.44 o 
   3   9   7       75.94       81.11     18.99 o 
   4   9   7      448.86      444.74     22.96 o 
   5   9   7       39.02       33.19     15.23 o 
   6   9   7      192.05      226.51     26.30 o 
   7   9   7       48.27       43.40     22.72 o 
   8   9   7      200.30      259.75     23.02 o 
   9   9   7        3.14        6.33     19.06 o 
  10   9   7        6.14       -1.19     24.62 o 
  11   9   7       78.75       16.87     25.73 o 
 -14  10   7       30.04       19.98     35.10 o 
 -13  10   7        1.12      -19.22     19.22 o 
 -12  10   7      443.17      472.99     25.17 o 
 -11  10   7      259.82      232.50     16.34 o 
 -10  10   7      405.57      402.61     41.42 o 
  -9  10   7      613.03      628.71     19.74 o 
  -8  10   7      377.66      430.35     34.57 o 
  -7  10   7      105.45      117.78     33.75 o 
  -6  10   7     1720.94     1763.80     70.70 o 
  -5  10   7      155.65      138.89     21.44 o 
  -4  10   7     4314.97     4117.55     87.44 o 
  -3  10   7       14.28       19.40     15.39 o 
  -2  10   7      166.66      133.73     15.38 o 
  -1  10   7     2198.69     2150.57     71.38 o 
   0  10   7      178.11      169.26     23.06 o 
   1  10   7      690.99      625.23     21.88 o 
   2  10   7      751.20      703.58     19.36 o 
   3  10   7      214.11      205.79     24.36 o 
   4  10   7      191.46      185.20     18.45 o 
   5  10   7        6.26       15.03     17.48 o 
   6  10   7        0.06        7.45     18.58 o 
   7  10   7        4.91       -2.12     17.70 o 
   8  10   7       12.71       20.40     17.99 o 
   9  10   7       34.23       43.06     26.46 o 
  10  10   7        1.86        1.16     18.90 o 
  11  10   7       29.66       17.55     21.20 o 
 -14  11   7       19.16       22.38     26.95 o 
 -13  11   7        0.36       29.45     23.41 o 
 -12  11   7      165.24      112.54     16.34 o 
 -11  11   7      113.42      123.00     21.88 o 
 -10  11   7       83.57       76.66     21.76 o 
  -9  11   7      171.19      178.91     39.48 o 
  -8  11   7      225.65      209.53     17.57 o 
  -7  11   7      427.78      468.18     16.15 o 
  -6  11   7      925.75      945.14     23.68 o 
  -5  11   7     1223.50     1187.51     31.50 o 
  -4  11   7     2847.78     2809.53     35.48 o 
  -3  11   7        7.35       28.59     17.23 o 
  -2  11   7      262.93      212.73     17.88 o 
  -1  11   7        2.79       14.80     17.80 o 
   0  11   7        4.85        7.43     22.55 o 
   1  11   7       75.63       55.80     22.72 o 
   2  11   7      303.35      317.92     19.22 o 
   3  11   7       55.40       37.53     16.11 o 
   4  11   7      249.22      271.10     37.53 o 
   5  11   7       16.39        5.18     21.69 o 
   6  11   7      230.89      271.15     19.43 o 
   7  11   7        0.29        3.42     22.64 o 
   8  11   7       50.38       64.16     18.94 o 
   9  11   7       79.34       98.30     23.90 o 
  10  11   7        3.61        4.48     24.55 o 
  11  11   7       86.89       54.05     26.54 o 
 -14  12   7       11.68       12.09     25.70 o 
 -13  12   7        2.39       16.71     24.17 o 
 -12  12   7      188.42      160.68     44.39 o 
 -11  12   7       71.60       66.35     17.89 o 
 -10  12   7      303.63      345.51     16.73 o 
  -9  12   7       71.19       50.02     26.46 o 
  -8  12   7       97.63       80.47     23.44 o 
  -7  12   7      255.34      231.03     15.16 o 
  -6  12   7     1189.57     1274.19     25.10 o 
  -5  12   7      476.90      503.09     20.58 o 
  -4  12   7      456.22      440.60     19.23 o 
  -3  12   7      119.36      173.14     38.67 o 
  -2  12   7      100.69       58.20     18.46 o 
  -1  12   7       31.72       40.26     19.22 o 
   0  12   7      117.57      125.60     16.30 o 
   1  12   7     1400.83     1330.18    129.16 o 
   2  12   7       79.81      101.11     18.90 o 
   3  12   7      437.32      474.82     37.00 o 
   4  12   7      110.77       94.71     15.62 o 
   5  12   7       33.01       23.27     23.92 o 
   6  12   7      144.66      131.35     29.92 o 
   7  12   7       46.31       57.28     16.57 o 
   8  12   7       60.20       67.68     18.86 o 
   9  12   7      133.66      142.97     34.08 o 
  10  12   7       13.71       12.05     21.28 o 
 -14  13   7       18.06        8.42     36.72 o 
 -13  13   7        5.38        0.82     25.76 o 
 -12  13   7       30.07       40.95     25.97 o 
 -11  13   7       79.84      112.30     20.90 o 
 -10  13   7        0.05      -14.34     17.50 o 
  -9  13   7      558.28      648.16     19.50 o 
  -8  13   7       13.53       -3.03     17.89 o 
  -7  13   7      815.79      934.80     20.40 o 
  -6  13   7      193.98      163.05     16.00 o 
  -5  13   7      183.18      209.68     18.05 o 
  -4  13   7      166.82      227.86     15.46 o 
  -3  13   7      100.36      104.69     23.11 o 
  -2  13   7      657.62      653.67     20.85 o 
  -1  13   7       50.87       31.63     22.44 o 
   0  13   7       98.86       98.43     18.63 o 
   1  13   7        1.09      -14.43     16.11 o
[truncated: 700,802 more chars]
